# Supplementary material for: Flagellar cAMP signaling controls trypanosome progression through host tissues
Source: Nat Commun. 2019 Feb 18;10:803. doi: 10.1038/s41467-019-08696-y (PMC6379439; doi:10.1038/s41467-019-08696-y)
Supplement: Supplementary file 14 — Source Data [file 41467_2019_8696_MOESM14_ESM.xlsx]

## Sheet: Figure 2a
Figure 2a
	Probe: ORF PDEB1										Probe: 18S
																					Legend
																					1	WT
																					2	PDEB1 KO
																					3-14	not relevant

## Sheet: Figure 2b
Figure 2b
Hours	WT	WT-dsRed	PDEB1 KO	PDEB1 KO-dsRed
0	2000000	2000000	2000000	2000000
24	14500000	11000000	14000000	14000000
48	102000000	77000000	98000000	77000000
72	619000000	439000000	598000000	404000000
95	3100000000	2190000000	2780000000	1820000000
117.5	17000000000	11000000000	13200000000	7550000000
144.5	136000000000	71300000000	85800000000	52800000000
170	919400000000	535000000000	644000000000	291000000000

## Sheet: Figure 2c
Figure 2c
d time (s)	WT		KO		TPN KO
	Mean	SEM	Mean	SEM	Mean	SEM
0	0	0	0	0	0	0
0.0333333	1.71813	0.0358725	2.02529	0.0436861	1.22071	0.0374123
0.0666667	2.4267	0.0506898	2.86088	0.0563206	1.6335	0.0466942
0.1	3.21472	0.0664523	3.74887	0.0700363	1.89386	0.0524295
0.133333	4.01425	0.0817513	4.79997	0.0934901	2.12111	0.056825
0.166667	4.8939	0.102965	5.96	0.120897	2.32755	0.0607379
0.2	5.85299	0.12797	7.30483	0.156131	2.53145	0.0647212
0.233333	6.93112	0.157443	8.86107	0.200934	2.7404	0.0691663
0.266667	8.11784	0.191711	10.5864	0.253552	2.94694	0.0736779
0.3	9.40696	0.23099	12.5056	0.314049	3.15788	0.0785914
0.333333	10.8061	0.276352	14.6329	0.382687	3.3704	0.0839125
0.366667	12.3153	0.32687	16.9539	0.459459	3.58718	0.0895952
0.4	13.9469	0.382917	19.455	0.543921	3.81501	0.0962984
0.433333	15.6964	0.444459	22.1641	0.636121	4.04898	0.103442
0.466667	17.5759	0.511379	25.0603	0.736135	4.29311	0.111367
0.5	19.5712	0.583481	28.1684	0.843767	4.53974	0.120078
0.533333	21.7013	0.661021	31.4766	0.959388	4.79445	0.129806
0.566667	23.9425	0.744113	34.9763	1.08265	5.05533	0.139829
0.6	26.2999	0.831776	38.6708	1.21348	5.33358	0.151061
0.633333	28.7816	0.925276	42.5493	1.35198	5.62043	0.163068
0.666667	31.3784	1.02356	46.6389	1.49802	5.92012	0.176127
0.7	34.0883	1.12713	50.9047	1.65189	6.22686	0.189906
0.733333	36.9258	1.23607	55.3683	1.81289	6.54343	0.204468
0.766667	39.8802	1.34987	60.0256	1.98148	6.86883	0.219704
0.8	42.9554	1.46884	64.8722	2.15779	7.20731	0.235955
0.833333	46.1498	1.59287	69.9151	2.34152	7.55134	0.252677
0.866667	49.4556	1.72201	75.1508	2.53287	7.90794	0.270141
0.9	52.8807	1.85598	80.5838	2.73159	8.27188	0.288366
0.933333	56.4192	1.99502	86.2068	2.93801	8.6437	0.3073
0.966667	60.0758	2.13943	92.0322	3.15202	9.02915	0.327045
1	63.8501	2.28853	98.0522	3.37343	9.42868	0.347612
1.03333	67.7365	2.44304	104.251	3.60227	9.83661	0.369117
1.06667	71.7446	2.60213	110.642	3.83854	10.2598	0.391255
1.1	75.8602	2.76659	117.226	4.08222	10.6909	0.414346
1.13333	80.0906	2.93552	123.996	4.33359	11.1368	0.438232
1.16667	84.4411	3.10983	130.943	4.59213	11.5946	0.462812
1.2	88.9006	3.28885	138.084	4.85835	12.0576	0.488145
1.23333	93.4697	3.47309	145.409	5.13175	12.5324	0.514165
1.26667	98.1585	3.6623	152.924	5.41293	13.0214	0.540963
1.3	102.95	3.85631	160.625	5.70159	13.5205	0.56857
1.33333	107.862	4.05507	168.498	5.99769	14.0306	0.596719
1.36667	112.879	4.25896	176.568	6.3011	14.5497	0.62555
1.4	118.004	4.4677	184.819	6.6123	15.0769	0.655071
1.43333	123.237	4.68103	193.261	6.93073	15.6118	0.685309
1.46667	128.587	4.89961	201.885	7.25721	16.1618	0.716306
1.5	134.047	5.12292	210.69	7.59068	16.7192	0.747966
1.53333	139.618	5.35135	219.669	7.93126	17.2983	0.780407
1.56667	145.293	5.58465	228.84	8.2799	17.8808	0.81358
1.6	151.073	5.82268	238.172	8.63588	18.4703	0.84753
1.63333	156.96	6.06561	247.695	8.99937	19.0773	0.882169
1.66667	162.959	6.31355	257.387	9.36981	19.6891	0.917608
1.7	169.061	6.56601	267.269	9.74828	20.3182	0.95382
1.73333	175.269	6.82332	277.329	10.1337	20.9569	0.990761
1.76667	181.578	7.08563	287.563	10.5271	21.6057	1.02832
1.8	187.999	7.35272	297.965	10.9277	22.2687	1.06663
1.83333	194.525	7.62476	308.553	11.3357	22.9356	1.10554
1.86667	201.151	7.9016	319.306	11.7509	23.6133	1.14527
1.9	207.886	8.1831	330.242	12.1743	24.3062	1.18563
1.93333	214.723	8.46935	341.351	12.605	25.009	1.22681
1.96667	221.663	8.76062	352.632	13.0425	25.7271	1.26867
2	228.71	9.0565	364.089	13.4876	26.4512	1.31118
2.03333	235.865	9.35744	375.721	13.9402	27.1847	1.35422
2.06667	243.106	9.66315	387.521	14.4009	27.9278	1.39833
2.1	250.454	9.97351	399.495	14.8682	28.6859	1.44281
2.13333	257.905	10.2887	411.642	15.3432	29.4535	1.48815
2.16667	265.454	10.6087	423.971	15.8253	30.2326	1.53425
2.2	273.105	10.9335	436.467	16.3151	31.0229	1.58108
2.23333	280.858	11.2631	449.129	16.8125	31.8201	1.62857
2.26667	288.715	11.5975	461.963	17.3171	32.6255	1.67678
2.3	296.671	11.9369	474.962	17.8288	33.4428	1.72576
2.33333	304.718	12.2808	488.13	18.3485	34.27	1.77533
2.36667	312.868	12.6294	501.469	18.8757	35.1045	1.82548
2.4	321.111	12.9828	514.975	19.4096	35.9499	1.87644
2.43333	329.461	13.3406	528.647	19.9507	36.8049	1.92821
2.46667	337.899	13.7034	542.482	20.4998	37.6767	1.98042
2.5	346.445	14.0709	556.494	21.0566	38.5536	2.03346
2.53333	355.084	14.4434	570.656	21.6205	39.4388	2.08722
2.56667	363.818	14.8207	584.98	22.1917	40.3418	2.14154
2.6	372.651	15.2025	599.475	22.7702	41.2453	2.19633
2.63333	381.575	15.589	614.133	23.3561	42.162	2.25188
2.66667	390.598	15.9803	628.957	23.9494	43.0872	2.30829
2.7	399.709	16.3762	643.944	24.551	44.0261	2.36512
2.73333	408.922	16.7767	659.087	25.1594	44.9762	2.4229
2.76667	418.216	17.182	674.377	25.7748	45.9383	2.48156
2.8	427.606	17.592	689.843	26.3977	46.9089	2.54064
2.83333	437.089	18.0072	705.476	27.0283	47.8902	2.60044
2.86667	446.664	18.4261	721.258	27.6663	48.8845	2.66105
2.9	456.332	18.8502	737.214	28.312	49.8845	2.72208
2.93333	466.09	19.2788	753.326	28.965	50.8997	2.78422
2.96667	475.937	19.7118	769.593	29.6253	51.929	2.84694
3	485.873	20.1497	786.012	30.2931	52.9651	2.91029
3.03333	495.901	20.5923	802.577	30.9684	54.0103	2.9739
3.06667	506.024	21.0394	819.304	31.651	55.062	3.03862
3.1	516.233	21.491	836.192	32.3413	56.1266	3.10394
3.13333	526.531	21.9472	853.232	33.0388	57.2045	3.16985
3.16667	536.916	22.4077	870.442	33.7443	58.2975	3.23678
3.2	547.388	22.8729	887.797	34.457	59.3929	3.30422
3.23333	557.948	23.3428	905.299	35.1772	60.4946	3.37237
3.26667	568.601	23.8177	922.966	35.9051	61.6117	3.44109
3.3	579.338	24.2965	940.78	36.6404	62.7344	3.51047
3.33333	590.156	24.7801	958.756	37.3831	63.8672	3.58033
3.36667	601.057	25.2682	976.863	38.1324	65.0073	3.65131
3.4	612.048	25.7609	995.115	38.8899	66.1656	3.72263
3.43333	623.121	26.2579	1013.53	39.6547	67.3349	3.79514
3.46667	634.285	26.7597	1032.07	40.4269	68.5132	3.86811
3.5	645.528	27.2662	1050.77	41.2058	69.7019	3.94184
3.53333	656.859	27.7768	1069.62	41.9928	70.8958	4.01591
3.56667	668.268	28.2914	1088.61	42.7871	72.0992	4.09079
3.6	679.769	28.8112	1107.76	43.589	73.317	4.16646
3.63333	691.345	29.3351	1127.05	44.3975	74.5414	4.24274
3.66667	703.001	29.8632	1146.48	45.2141	75.7737	4.31962
3.7	714.748	30.3963	1166.07	46.038	77.017	4.39712
3.73333	726.577	30.9335	1185.79	46.8695	78.2714	4.4755
3.76667	738.489	31.4765	1205.66	47.7081	79.5358	4.55468
3.8	750.47	32.023	1225.67	48.5542	80.8097	4.63443
3.83333	762.531	32.5741	1245.83	49.4077	82.0943	4.71479
3.86667	774.671	33.1295	1266.13	50.2689	83.3845	4.79606
3.9	786.892	33.6895	1286.58	51.1379	84.6827	4.87778
3.93333	799.185	34.2533	1307.16	52.0139	85.9967	4.96054
3.96667	811.573	34.8216	1327.88	52.8969	87.315	5.04339
4	824.031	35.3953	1348.74	53.7875	88.649	5.12736
4.03333	836.574	35.9739	1369.74	54.6861	89.9885	5.21175
4.06667	849.187	36.5559	1390.88	55.5925	91.342	5.29715
4.1	861.883	37.142	1412.15	56.506	92.707	5.38314
4.13333	874.659	37.7333	1433.55	57.4264	94.0745	5.46974
4.16667	887.514	38.3288	1455.09	58.3553	95.4533	5.55691
4.2	900.442	38.9287	1476.77	59.2904	96.8339	5.64467
4.23333	913.449	39.5333	1498.59	60.2328	98.2284	5.73329
4.26667	926.529	40.1427	1520.54	61.1826	99.633	5.82226
4.3	939.691	40.7568	1542.62	62.1402	101.045	5.91206
4.33333	952.927	41.3752	1564.85	63.1052	102.466	6.00242
4.36667	966.247	41.9983	1587.21	64.0782	103.9	6.09336
4.4	979.636	42.6261	1609.7	65.0576	105.344	6.18547
4.43333	993.094	43.258	1632.33	66.0445	106.792	6.27798
4.46667	1006.62	43.8939	1655.08	67.0392	108.251	6.37122
4.5	1020.22	44.535	1677.98	68.0419	109.717	6.46496
4.53333	1033.89	45.1799	1701	69.051	111.196	6.55941
4.56667	1047.63	45.8294	1724.17	70.0684	112.686	6.65491
4.6	1061.44	46.4825	1747.46	71.0925	114.185	6.75058
4.63333	1075.32	47.1404	1770.89	72.1255	115.689	6.84721
4.66667	1089.27	47.8034	1794.45	73.1654	117.208	6.94447
4.7	1103.29	48.4707	1818.13	74.2131	118.73	7.04235
4.73333	1117.39	49.1423	1841.93	75.2676	120.269	7.14115
4.76667	1131.54	49.8176	1865.87	76.3293	121.81	7.24045
4.8	1145.77	50.4978	1889.93	77.3993	123.357	7.34034
4.83333	1160.05	51.1826	1914.11	78.4765	124.918	7.44105
4.86667	1174.41	51.872	1938.41	79.5603	126.483	7.54232
4.9	1188.84	52.5651	1962.84	80.6522	128.056	7.6439
4.93333	1203.33	53.2628	1987.4	81.7516	129.647	7.74668
4.96667	1217.91	53.9652	2012.09	82.8585	131.242	7.85036
5	1232.56	54.6725	2036.89	83.9735	132.849	7.95473
5.03333	1247.27	55.3842	2061.82	85.0958	134.464	8.05949
5.06667	1262.03	56.0989	2086.86	86.2254	136.085	8.16492
5.1	1276.85	56.8175	2112.05	87.3638	137.712	8.27099
5.13333	1291.74	57.5422	2137.34	88.5091	139.354	8.37763
5.16667	1306.7	58.2708	2162.75	89.6608	141.005	8.48498
5.2	1321.72	59.0032	2188.28	90.82	142.66	8.59288
5.23333	1336.81	59.7408	2213.94	91.9872	144.326	8.7015
5.26667	1351.96	60.4821	2239.71	93.162	145.999	8.81107
5.3	1367.17	61.2284	2265.62	94.3448	147.68	8.92118
5.33333	1382.42	61.9782	2291.64	95.5341	149.368	9.032
5.36667	1397.74	62.7318	2317.76	96.7306	151.066	9.14341
5.4	1413.12	63.4901	2343.99	97.9354	152.771	9.25546
5.43333	1428.56	64.2523	2370.34	99.1476	154.485	9.36822
5.46667	1444.06	65.0183	2396.81	100.366	156.211	9.48154
5.5	1459.62	65.7891	2423.38	101.593	157.948	9.59538
5.53333	1475.22	66.5634	2450.08	102.829	159.691	9.71009
5.56667	1490.88	67.3423	2476.88	104.071	161.444	9.82556
5.6	1506.61	68.1249	2503.8	105.322	163.207	9.94139
5.63333	1522.38	68.9126	2530.84	106.58	164.973	10.0581
5.66667	1538.21	69.704	2557.97	107.845	166.751	10.1756
5.7	1554.11	70.5004	2585.2	109.117	168.535	10.2939
5.73333	1570.05	71.3005	2612.54	110.397	170.328	10.4128
5.76667	1586.06	72.1042	2640	111.685	172.131	10.5319
5.8	1602.1	72.912	2667.57	112.981	173.941	10.6519
5.83333	1618.19	73.7236	2695.25	114.284	175.754	10.7725
5.86667	1634.36	74.5409	2723.02	115.595	177.58	10.8938
5.9	1650.58	75.3617	2750.89	116.912	179.409	11.0155
5.93333	1666.84	76.1868	2778.88	118.238	181.255	11.1383
5.96667	1683.17	77.0166	2806.98	119.572	183.102	11.2614
6	1699.54	77.8497	2835.18	120.913	184.96	11.3854
6.03333	1715.95	78.6864	2863.47	122.261	186.824	11.5096
6.06667	1732.42	79.5276	2891.85	123.617	188.694	11.6347
6.1	1748.93	80.3734	2920.35	124.982	190.577	11.7603
6.13333	1765.51	81.2237	2948.93	126.352	192.463	11.8865
6.16667	1782.13	82.0778	2977.59	127.729	194.352	12.0132
6.2	1798.82	82.9368	3006.38	129.115	196.253	12.1408
6.23333	1815.55	83.8003	3035.27	130.507	198.156	12.2694
6.26667	1832.33	84.6667	3064.24	131.908	200.073	12.398
6.3	1849.15	85.5381	3093.33	133.316	201.992	12.5271
6.33333	1866.02	86.4125	3122.49	134.732	203.92	12.6573
6.36667	1882.94	87.2913	3151.77	136.156	205.858	12.7883
6.4	1899.9	88.174	3181.14	137.588	207.804	12.92
6.43333	1916.91	89.0609	3210.61	139.028	209.761	13.0525
6.46667	1933.95	89.9516	3240.15	140.474	211.722	13.1856
6.5	1951.03	90.8461	3269.82	141.929	213.7	13.3195
6.53333	1968.14	91.7445	3299.59	143.393	215.684	13.4538
6.56667	1985.3	92.6469	3329.41	144.864	217.672	13.5889
6.6	2002.51	93.5539	3359.33	146.339	219.67	13.7245
6.63333	2019.76	94.4652	3389.36	147.824	221.672	13.8607
6.66667	2037.05	95.379	3419.47	149.318	223.678	13.9973
6.7	2054.39	96.297	3449.66	150.818	225.696	14.1351
6.73333	2071.78	97.22	3479.95	152.326	227.718	14.2733
6.76667	2089.19	98.1447	3510.31	153.841	229.753	14.4122
6.8	2106.63	99.0747	3540.77	155.365	231.8	14.5519
6.83333	2124.11	100.008	3571.32	156.898	233.85	14.6922
6.86667	2141.62	100.946	3601.94	158.434	235.91	14.8331
6.9	2159.18	101.888	3632.62	159.979	237.969	14.9747
6.93333	2176.79	102.833	3663.39	161.53	240.041	15.1172
6.96667	2194.41	103.781	3694.25	163.091	242.118	15.2603
7	2212.09	104.734	3725.22	164.66	244.2	15.404
7.03333	2229.8	105.691	3756.26	166.238	246.29	15.5482
7.06667	2247.54	106.653	3787.38	167.823	248.389	15.6935
7.1	2265.29	107.616	3818.56	169.414	250.495	15.8387
7.13333	2283.09	108.584	3849.79	171.013	252.607	15.985
7.16667	2300.91	109.555	3881.12	172.619	254.729	16.1321
7.2	2318.76	110.53	3912.53	174.234	256.86	16.2796
7.23333	2336.64	111.508	3944	175.858	258.993	16.428
7.26667	2354.58	112.492	3975.54	177.489	261.137	16.5767
7.3	2372.53	113.478	4007.14	179.125	263.276	16.7261
7.33333	2390.52	114.47	4038.82	180.769	265.432	16.8764
7.36667	2408.52	115.464	4070.57	182.42	267.593	17.027
7.4	2426.56	116.463	4102.41	184.081	269.755	17.1783
7.43333	2444.62	117.463	4134.32	185.749	271.926	17.3304
7.46667	2462.7	118.469	4166.3	187.425	274.109	17.4825
7.5	2480.8	119.477	4198.34	189.109	276.302	17.6356
7.53333	2498.93	120.491	4230.44	190.799	278.498	17.789
7.56667	2517.07	121.508	4262.64	192.5	280.709	17.9438
7.6	2535.23	122.527	4294.87	194.206	282.922	18.0987
7.63333	2553.44	123.552	4327.2	195.923	285.141	18.2544
7.66667	2571.65	124.578	4359.55	197.646	287.368	18.4111
7.7	2589.89	125.609	4391.96	199.376	289.602	18.5685
7.73333	2608.16	126.645	4424.45	201.117	291.842	18.7264
7.76667	2626.44	127.684	4456.97	202.865	294.09	18.885
7.8	2644.72	128.726	4489.59	204.622	296.346	19.0444
7.83333	2663.03	129.771	4522.24	206.385	298.607	19.2047
7.86667	2681.37	130.821	4554.96	208.157	300.873	19.3651
7.9	2699.7	131.871	4587.74	209.939	303.146	19.5263
7.93333	2718.07	132.927	4620.57	211.727	305.428	19.6877
7.96667	2736.45	133.988	4653.46	213.526	307.709	19.8507
8	2754.86	135.052	4686.38	215.329	309.992	20.0137
8.03333	2773.27	136.12	4719.37	217.141	312.284	20.177
8.06667	2791.72	137.191	4752.43	218.965	314.583	20.341
8.1	2810.17	138.266	4785.55	220.796	316.89	20.5059
8.13333	2828.62	139.342	4818.65	222.632	319.202	20.6718
8.16667	2847.09	140.423	4851.82	224.477	321.521	20.8384
8.2	2865.57	141.508	4885.04	226.33	323.845	21.0056
8.23333	2884.05	142.596	4918.3	228.19	326.172	21.173
8.26667	2902.53	143.686	4951.62	230.062	328.511	21.3412
8.3	2921.03	144.781	4984.99	231.94	330.858	21.5101
8.33333	2939.54	145.88	5018.39	233.826	333.211	21.6797
8.36667	2958.07	146.983	5051.82	235.72	335.571	21.8499
8.4	2976.61	148.089	5085.29	237.622	337.937	22.0211
8.43333	2995.12	149.197	5118.8	239.533	340.303	22.1921
8.46667	3013.65	150.309	5152.35	241.452	342.675	22.3641
8.5	3032.2	151.426	5185.93	243.38	345.053	22.5369
8.53333	3050.75	152.545	5219.5	245.313	347.437	22.7108
8.56667	3069.34	153.667	5253.14	247.255	349.827	22.885
8.6	3087.89	154.793	5286.77	249.202	352.222	23.0598
8.63333	3106.43	155.921	5320.46	251.161	354.622	23.2359
8.66667	3124.98	157.053	5354.17	253.129	357.039	23.4127
8.7	3143.53	158.189	5387.92	255.105	359.458	23.5901
8.73333	3162.05	159.325	5421.66	257.085	361.878	23.7676
8.76667	3180.58	160.466	5455.44	259.075	364.306	23.946
8.8	3199.11	161.609	5489.24	261.077	366.738	24.1247
8.83333	3217.61	162.755	5523.03	263.085	369.178	24.3041
8.86667	3236.13	163.906	5556.86	265.101	371.628	24.485
8.9	3254.6	165.058	5590.68	267.123	374.087	24.6664
8.93333	3273.04	166.212	5624.53	269.156	376.556	24.8481
8.96667	3291.49	167.37	5658.39	271.196	379.022	25.031
9	3309.96	168.533	5692.27	273.247	381.493	25.2147
9.03333	3328.39	169.696	5726.15	275.305	383.967	25.3985
9.06667	3346.81	170.863	5760.04	277.373	386.449	25.5828
9.1	3365.23	172.034	5793.93	279.449	388.935	25.768
9.13333	3383.63	173.207	5827.78	281.53	391.431	25.9539
9.16667	3402.02	174.383	5861.65	283.619	393.934	26.1406
9.2	3420.41	175.564	5895.55	285.72	396.444	26.3283
9.23333	3438.78	176.747	5929.42	287.829	398.961	26.517
9.26667	3457.14	177.932	5963.3	289.944	401.482	26.7066
9.3	3475.45	179.119	5997.17	292.069	403.997	26.8956
9.33333	3493.74	180.311	6031.04	294.202	406.521	27.0862
9.36667	3512.01	181.505	6064.93	296.348	409.05	27.2768
9.4	3530.25	182.7	6098.84	298.505	411.582	27.4679
9.43333	3548.46	183.899	6132.67	300.664	414.123	27.6598
9.46667	3566.64	185.1	6166.52	302.837	416.661	27.8517
9.5	3584.82	186.304	6200.41	305.02	419.205	28.0449
9.53333	3602.99	187.512	6234.25	307.212	421.754	28.2392
9.56667	3621.12	188.722	6268.11	309.411	424.312	28.4339
9.6	3639.2	189.933	6301.96	311.622	426.877	28.6296
9.63333	3657.29	191.148	6335.8	313.842	429.441	28.826
9.66667	3675.32	192.368	6369.62	316.07	432.006	29.0221
9.7	3693.31	193.59	6403.4	318.309	434.579	29.2198
9.73333	3711.27	194.814	6437.16	320.557	437.163	29.4182
9.76667	3729.15	196.037	6470.9	322.816	439.744	29.6172
9.8	3747.02	197.266	6504.63	325.084	442.335	29.8165
9.83333	3764.89	198.499	6538.35	327.36	444.923	30.0169
9.86667	3782.71	199.73	6572.04	329.644	447.525	30.2181
9.9	3800.49	200.968	6605.69	331.942	450.129	30.4199
9.93333	3818.22	202.205	6639.28	334.245	452.724	30.6216
9.96667	3835.88	203.445	6672.86	336.561	455.33	30.8245
10	3853.49	204.688	6706.39	338.887	457.938	31.0282
10.0333	3871.05	205.929	6739.93	341.223	460.559	31.2327
10.0667	3888.6	207.17	6773.46	343.566	463.167	31.4376
10.1	3906.11	208.41	6807.01	345.911	465.799	31.6436
10.1333	3923.57	209.651	6840.44	348.263	468.428	31.8498
10.1667	3941.06	210.899	6874.04	350.633	471.061	32.0567
10.2	3958.48	212.149	6907.54	353.008	473.7	32.264
10.2333	3975.99	213.411	6941.04	355.386	476.341	32.4719
10.2667	3993.48	214.676	6974.44	357.767	478.982	32.6797
10.3	4010.9	215.938	7007.8	360.15	481.651	32.8912
10.3333	4028.24	217.197	7041.1	362.544	484.326	33.1038
10.3667	4045.57	218.46	7074.44	364.948	486.995	33.3161
10.4	4062.84	219.723	7107.71	367.361	489.675	33.5295
10.4333	4080.11	220.991	7141.04	369.781	492.363	33.7436
10.4667	4097.4	222.258	7174.33	372.203	495.049	33.958
10.5	4114.64	223.52	7207.54	374.626	497.743	34.1734
10.5333	4131.88	224.786	7240.77	377.056	500.447	34.3898
10.5667	4149.04	226.052	7274.05	379.491	503.151	34.6064
10.6	4166.17	227.319	7307.37	381.932	505.867	34.8236
10.6333	4183.2	228.583	7340.75	384.384	508.585	35.0414
10.6667	4200.19	229.85	7374.01	386.832	511.312	35.26
10.7	4217.14	231.115	7407.23	389.287	514.036	35.4788
10.7333	4234.12	232.384	7440.47	391.748	516.758	35.698
10.7667	4251.07	233.654	7473.78	394.225	519.499	35.9176
10.8	4268.15	234.939	7507.19	396.723	522.228	36.1374
10.8333	4285.16	236.221	7540.53	399.226	524.969	36.3585
10.8667	4302.19	237.508	7573.8	401.733	527.719	36.5802
10.9	4319.16	238.796	7606.99	404.243	530.475	36.802
10.9333	4336.16	240.087	7640.23	406.762	533.232	37.0247
10.9667	4353.33	241.396	7673.46	409.289	535.988	37.2473
11	4370.54	242.712	7706.62	411.823	538.746	37.4707
11.0333	4387.72	244.027	7739.88	414.37	541.519	37.6953
11.0667	4404.92	245.347	7773.03	416.92	544.303	37.9209
11.1	4422.25	246.686	7806.13	419.477	547.084	38.1472
11.1333	4439.68	248.043	7839.32	422.048	549.874	38.3739
11.1667	4457.08	249.399	7872.61	424.625	552.662	38.6007
11.2	4474.53	250.76	7905.9	427.214	555.456	38.8281
11.2333	4491.9	252.115	7939.28	429.815	558.255	39.0566
11.2667	4509.26	253.472	7972.54	432.416	561.049	39.2851
11.3	4526.56	254.831	8005.88	435.019	563.856	39.5146
11.3333	4543.82	256.19	8039.16	437.626	566.662	39.7446
11.3667	4561.06	257.544	8072.41	440.24	569.47	39.9741
11.4	4578.28	258.9	8105.58	442.864	572.288	40.2045
11.4333	4595.44	260.255	8138.62	445.494	575.099	40.4353
11.4667	4612.57	261.615	8171.59	448.129	577.917	40.6668
11.5	4629.7	262.977	8204.45	450.773	580.737	40.8977
11.5333	4646.72	264.338	8237.3	453.413	583.563	41.1303
11.5667	4663.64	265.693	8270.11	456.051	586.393	41.3635
11.6	4680.54	267.049	8302.99	458.708	589.237	41.5978
11.6333	4697.36	268.4	8335.84	461.374	592.084	41.8328
11.6667	4714.15	269.755	8368.71	464.033	594.955	42.0695
11.7	4730.92	271.109	8401.62	466.705	597.831	42.3067
11.7333	4747.62	272.462	8434.59	469.392	600.704	42.5428
11.7667	4764.47	273.822	8467.64	472.094	603.578	42.7801
11.8	4781.24	275.179	8500.53	474.798	606.457	43.0178
11.8333	4797.93	276.535	8533.46	477.507	609.33	43.2549
11.8667	4814.63	277.888	8566.41	480.22	612.212	43.4928
11.9	4831.37	279.25	8599.21	482.939	615.13	43.7318
11.9333	4848.11	280.615	8632.35	485.686	618.04	43.9705
11.9667	4864.72	281.974	8665.41	488.433	620.955	44.2098
12	4881.26	283.337	8698.31	491.186	623.875	44.4504
12.0333	4897.71	284.697	8731.14	493.942	626.815	44.6921
12.0667	4914.16	286.052	8764.12	496.694	629.739	44.9335
12.1	4930.56	287.41	8797.13	499.449	632.66	45.1748
12.1333	4946.84	288.765	8830.38	502.225	635.578	45.4169
12.1667	4963.06	290.121	8863.54	505.002	638.518	45.6602
12.2	4979.36	291.484	8896.5	507.778	641.464	45.904
12.2333	4995.62	292.845	8929.53	510.563	644.413	46.1479
12.2667	5011.8	294.206	8962.49	513.355	647.371	46.3928
12.3	5027.99	295.561	8995.29	516.145	650.335	46.6386
12.3333	5044.12	296.915	9027.94	518.931	653.307	46.8846
12.3667	5060.19	298.266	9060.47	521.728	656.278	47.1306
12.4	5076.17	299.616	9092.96	524.523	659.252	47.3783
12.4333	5092.03	300.962	9125.22	527.309	662.247	47.6271
12.4667	5107.81	302.307	9157.46	530.108	665.242	47.8766
12.5	5123.57	303.647	9189.69	532.911	668.225	48.1255
12.5333	5139.3	304.986	9221.93	535.712	671.228	48.3762
12.5667	5155.12	306.333	9254.15	538.521	674.239	48.6272
12.6	5170.91	307.679	9286.27	541.327	677.249	48.8789
12.6333	5186.62	309.019	9318.61	544.162	680.26	49.1305
12.6667	5202.18	310.352	9350.83	547.004	683.257	49.3822
12.7	5217.67	311.686	9382.9	549.843	686.273	49.6337
12.7333	5233.35	313.044	9415.32	552.697	689.292	49.8868
12.7667	5249.03	314.399	9447.67	555.558	692.327	50.1401
12.8	5264.65	315.752	9479.82	558.415	695.361	50.3943
12.8333	5280.13	317.098	9511.89	561.288	698.395	50.649
12.8667	5295.5	318.441	9543.95	564.158	701.434	50.9031
12.9	5311.04	319.792	9575.82	567.03	704.487	51.1575
12.9333	5326.5	321.131	9607.86	569.911	707.538	51.4123
12.9667	5341.84	322.467	9639.87	572.798	710.584	51.6673
13	5357.09	323.8	9672.12	575.713	713.648	51.9233
13.0333	5372.33	325.132	9704.37	578.627	716.708	52.1788
13.0667	5387.49	326.468	9736.48	581.541	719.766	52.4348
13.1	5402.92	327.825	9768.56	584.45	722.823	52.691
13.1333	5418.26	329.174	9800.5	587.358	725.905	52.9496
13.1667	5433.57	330.522	9832.32	590.269	728.979	53.2088
13.2	5448.79	331.869	9864.38	593.198	732.06	53.4683
13.2333	5463.94	333.199	9896.41	596.132	735.154	53.7278
13.2667	5479.01	334.529	9928.44	599.076	738.256	53.9885
13.3	5493.99	335.856	9960.26	602.02	741.355	54.2496
13.3333	5508.94	337.172	9992.03	604.967	744.461	54.5113
13.3667	5524.04	338.504	10023.6	607.921	747.562	54.7739
13.4	5539.05	339.832	10055.3	610.889	750.684	55.038
13.4333	5554.4	341.217	10087.3	613.923	753.794	55.3005
13.4667	5569.58	342.595	10119.1	616.967	756.908	55.5628
13.5	5584.64	343.97	10150.9	620.008	760.02	55.8262
13.5333	5599.73	345.353	10182.8	623.063	763.122	56.0888
13.5667	5614.72	346.722	10214.7	626.115	766.235	56.3518
13.6	5629.68	348.091	10246.9	629.18	769.346	56.617
13.6333	5644.57	349.453	10279	632.256	772.453	56.8806
13.6667	5659.49	350.816	10311.2	635.339	775.573	57.1463
13.7	5674.39	352.18	10343.3	638.431	778.682	57.4108
13.7333	5689.3	353.54	10375.5	641.542	781.783	57.6757
13.7667	5704.14	354.896	10407.7	644.63	784.909	57.9424
13.8	5718.94	356.252	10440.1	647.732	788.035	58.2093
13.8333	5733.69	357.606	10472.8	650.885	791.16	58.4761
13.8667	5748.3	358.949	10505.5	654.042	794.285	58.7428
13.9	5762.77	360.283	10538.1	657.219	797.42	59.0111
13.9333	5777.23	361.609	10571	660.401	800.549	59.2783
13.9667	5791.57	362.934	10603.6	663.581	803.674	59.546
14	5806.38	364.303	10637.1	666.866	806.814	59.816
14.0333	5821.06	365.666	10670.6	670.156	809.935	60.084
14.0667	5835.73	367.026	10704	673.446	813.052	60.3518
14.1	5850.48	368.384	10737.2	676.745	816.177	60.6204
14.1333	5865.14	369.726	10770.4	680.04	819.286	60.8869
14.1667	5879.74	371.071	10803.6	683.339	822.438	61.1558
14.2	5894.45	372.433	10836.6	686.631	825.594	61.4258
14.2333	5909.17	373.795	10869.5	689.931	828.746	61.6959
14.2667	5924	375.169	10902.1	693.227	831.889	61.9652
14.3	5938.81	376.536	10934.8	696.547	835.029	62.2355
14.3333	5953.53	377.903	10967.4	699.874	838.177	62.5073
14.3667	5968.21	379.269	11000.2	703.209	841.318	62.7792
14.4	5982.91	380.64	11033.2	706.55	844.449	63.0486
14.4333	5997.48	382.011	11066.3	709.896	847.582	63.3195
14.4667	6011.91	383.376	11099.5	713.247	850.709	63.5913
14.5	6026.18	384.734	11132.8	716.59	853.85	63.8642
14.5333	6040.36	386.091	11166.1	719.945	856.99	64.1358
14.5667	6054.43	387.443	11199.3	723.309	860.118	64.407
14.6	6068.6	388.806	11232.2	726.669	863.245	64.6788
14.6333	6083.16	390.191	11264.9	730.025	866.383	64.9529
14.6667	6097.58	391.577	11297.5	733.392	869.535	65.2265
14.7	6111.93	392.956	11330.2	736.754	872.677	65.5005
14.7333	6126.2	394.334	11362.7	740.122	875.831	65.7763
14.7667	6140.43	395.712	11395.1	743.482	878.99	66.0513
14.8	6154.54	397.083	11427.6	746.864	882.135	66.3261
14.8333	6168.62	398.435	11460	750.252	885.282	66.6007
14.8667	6182.72	399.793	11492.3	753.654	888.422	66.8747
14.9	6196.69	401.149	11524.6	757.06	891.568	67.1481
14.9333	6211.03	402.606	11556.6	760.465	894.71	67.4229
14.9667	6225.21	404.055	11588.4	763.863	897.864	67.6972
15	6239.4	405.509	11620.1	767.251	901.019	67.9719
15.0333	6253.52	406.951	11651.7	770.646	904.177	68.248
15.0667	6267.59	408.399	11683	774.051	907.333	68.5232
15.1	6281.55	409.834	11714.2	777.447	910.494	68.8008
15.1333	6295.49	411.268	11745	780.838	913.634	69.0759
15.1667	6309.36	412.702	11776.1	784.247	916.791	69.3531
15.2	6323.54	414.219	11807	787.653	919.948	69.6296
15.2333	6337.8	415.737	11838	791.053	923.098	69.906
15.2667	6352.26	417.265	11868.7	794.439	926.233	70.1827
15.3	6366.61	418.791	11899	797.819	929.417	70.4643
15.3333	6381.24	420.328	11929.3	801.202	932.628	70.7478
15.3667	6395.75	421.861	11959.4	804.592	935.879	71.0355
15.4	6410.21	423.394	11989.4	807.973	939.134	71.3231
15.4333	6424.52	424.912	12019.3	811.343	942.41	71.613
15.4667	6438.82	426.43	12049.1	814.708	945.687	71.9042
15.5	6453.05	427.945	12078.7	818.067	948.961	72.1944
15.5333	6467.24	429.463	12108.2	821.424	952.222	72.4835
15.5667	6481.34	430.973	12137.8	824.794	955.477	72.7721
15.6	6495.29	432.476	12167.2	828.176	958.731	73.0606
15.6333	6509.17	433.986	12196.5	831.547	961.977	73.3496
15.6667	6523.03	435.491	12225.8	834.913	965.225	73.6394
15.7	6537.39	437.071	12254.8	838.284	968.471	73.9298
15.7333	6551.68	438.646	12283.5	841.648	971.715	74.2212
15.7667	6565.91	440.218	12312	845.02	974.953	74.5105
15.8	6580.15	441.784	12340.9	848.433	978.191	74.8015
15.8333	6594.63	443.374	12369.7	851.829	981.412	75.0917
15.8667	6609.04	444.958	12398.3	855.229	984.638	75.3819
15.9	6623.43	446.542	12427.2	858.624	987.901	75.6721
15.9333	6637.82	448.123	12455.6	862.016	991.178	75.9644
15.9667	6652.18	449.699	12484.6	865.465	994.451	76.2575
16	6666.51	451.275	12514.2	868.984	997.696	76.5476
16.0333	6680.72	452.85	12544.3	872.508	1000.94	76.8373
16.0667	6694.75	454.413	12574.2	876.032	1004.19	77.1288
16.1	6709.38	456.067	12604	879.556	1007.46	77.4208
16.1333	6723.92	457.71	12633.7	883.071	1010.74	77.7128
16.1667	6738.48	459.348	12663.1	886.588	1014.01	78.0038
16.2	6752.95	460.975	12692.5	890.104	1017.29	78.297
16.2333	6767.56	462.603	12721.8	893.633	1020.54	78.5888
16.2667	6782.53	464.26	12750.9	897.175	1023.82	78.8824
16.3	6797.53	465.907	12779.8	900.697	1027.1	79.1729
16.3333	6812.43	467.549	12808.4	904.208	1030.38	79.4652
16.3667	6827.25	469.181	12836.9	907.719	1033.65	79.7577
16.4	6841.96	470.801	12865.4	911.242	1036.91	80.0509
16.4333	6856.58	472.433	12894.3	914.818	1040.17	80.3421
16.4667	6871.07	474.051	12923.2	918.364	1043.43	80.6333
16.5	6885.4	475.662	12951.8	921.915	1046.7	80.9261
16.5333	6900.01	477.328	12980.2	925.453	1049.96	81.219
16.5667	6914.5	478.995	13008.5	928.978	1053.27	81.5167
16.6	6928.87	480.662	13036.7	932.511	1056.56	81.8128
16.6333	6943.23	482.323	13064.7	936.041	1059.82	82.1071
16.6667	6957.38	483.972	13092.7	939.557	1063.11	82.405
16.7	6971.6	485.622	13120.5	943.067	1066.42	82.7033
16.7333	6985.75	487.269	13148.5	946.566	1069.74	83.0039
16.7667	6999.84	488.92	13176.4	950.041	1073.06	83.303
16.8	7013.78	490.561	13204.1	953.517	1076.37	83.6017
16.8333	7027.61	492.199	13232.4	957.116	1079.67	83.9003
16.8667	7041.33	493.836	13260.4	960.691	1082.95	84.1973
16.9	7055.26	495.487	13288.1	964.273	1086.28	84.499
16.9333	7069.13	497.132	13315.6	967.858	1089.59	84.798
16.9667	7082.91	498.778	13343.1	971.456	1092.9	85.0976
17	7096.96	500.432	13371	975.12	1096.21	85.3977
17.0333	7110.85	502.074	13398.8	978.792	1099.51	85.6971
17.0667	7124.67	503.726	13426.5	982.46	1102.8	85.9968
17.1	7138.45	505.376	13454	986.128	1106.08	86.2965
17.1333	7152.15	507.029	13481.3	989.805	1109.36	86.595
17.1667	7165.72	508.667	13508.3	993.479	1112.65	86.8937
17.2	7179.51	510.305	13535	997.171	1115.92	87.1932
17.2333	7193.14	511.928	13561.7	1000.84	1119.19	87.4929
17.2667	7206.88	513.559	13588.1	1004.52	1122.46	87.7926
17.3	7220.49	515.186	13614.3	1008.19	1125.73	88.0939
17.3333	7233.97	516.802	13641	1011.91	1129	88.3963
17.3667	7247.35	518.41	13667.5	1015.59	1132.26	88.6979
17.4	7260.74	520.015	13694.3	1019.29	1135.51	88.9967
17.4333	7274.28	521.625	13720.9	1023	1138.75	89.2938
17.4667	7287.82	523.223	13747.3	1026.68	1141.98	89.5933
17.5	7301.54	524.844	13773.4	1030.34	1145.21	89.8915
17.5333	7315.18	526.451	13799.5	1034.01	1148.44	90.1901
17.5667	7328.66	528.05	13825.1	1037.63	1151.68	90.4876
17.6	7342.04	529.64	13850.6	1041.24	1154.94	90.7872
17.6333	7355.34	531.21	13875.9	1044.84	1158.19	91.0877
17.6667	7368.58	532.783	13901.8	1048.48	1161.44	91.3868
17.7	7381.75	534.351	13927.5	1052.12	1164.69	91.6873
17.7333	7394.71	535.896	13954.2	1055.94	1167.98	91.9927
17.7667	7407.65	537.436	13981	1059.76	1171.26	92.2959
17.8	7420.71	538.989	14007.7	1063.59	1174.53	92.5978
17.8333	7433.65	540.525	14034.3	1067.4	1177.83	92.9014
17.8667	7446.6	542.065	14060.6	1071.2	1181.14	93.2013
17.9	7459.57	543.612	14086.6	1075.01	1184.45	93.5045
17.9333	7472.38	545.14	14112.4	1078.82	1187.75	93.8059
17.9667	7485.12	546.683	14138.2	1082.64	1191.05	94.1053
18	7497.78	548.205	14163.6	1086.45	1194.35	94.4027
18.0333	7510.28	549.71	14188.5	1090.23	1197.74	94.7146
18.0667	7522.56	551.198	14213.9	1094.04	1201.18	95.0373
18.1	7534.77	552.698	14239.9	1097.88	1204.64	95.3606
18.1333	7547	554.193	14265.5	1101.67	1208.14	95.6857
18.1667	7559.32	555.689	14291.6	1105.48	1211.63	96.0113
18.2	7571.48	557.178	14317.7	1109.28	1215.17	96.3388
18.2333	7583.5	558.643	14343.1	1113.03	1218.69	96.668
18.2667	7595.34	560.095	14368.7	1116.79	1222.21	96.9945
18.3	7607.29	561.568	14395	1120.66	1225.71	97.3223
18.3333	7619.69	563.075	14421.3	1124.53	1229.21	97.6512
18.3667	7631.96	564.566	14447.4	1128.39	1232.7	97.9776
18.4	7644.15	566.055	14473.3	1132.24	1236.19	98.3062
18.4333	7657.13	567.679	14499	1136.08	1239.68	98.6357
18.4667	7669.94	569.304	14524.9	1139.92	1243.19	98.967
18.5	7682.93	570.947	14550.5	1143.77	1246.7	99.3018
18.5333	7695.71	572.573	14576.4	1147.66	1250.19	99.6334
18.5667	7708.39	574.185	14602.1	1151.53	1253.69	99.9652
18.6	7720.89	575.796	14627.6	1155.37	1257.19	100.3
18.6333	7733.33	577.395	14652.7	1159.2	1260.66	100.63
18.6667	7745.96	578.996	14677.8	1163.04	1264.13	100.96
18.7	7758.88	580.645	14703.2	1166.91	1267.61	101.291
18.7333	7771.6	582.287	14728.9	1170.77	1271.09	101.623
18.7667	7784.2	583.91	14755.2	1174.66	1274.57	101.953
18.8	7797.16	585.606	14781.3	1178.56	1278.04	102.284
18.8333	7810.41	587.319	14808.4	1182.62	1281.51	102.616
18.8667	7823.5	589.024	14835.1	1186.66	1285	102.949
18.9	7836.64	590.709	14861.8	1190.69	1288.51	103.285
18.9333	7849.64	592.38	14888.5	1194.75	1292.03	103.623
18.9667	7862.67	594.047	14916	1198.82	1295.53	103.956
19	7875.64	595.702	14943.1	1202.89	1299.05	104.293
19.0333	7888.51	597.358	14969.8	1206.94	1302.65	104.636
19.0667	7901.33	598.998	14996.3	1211.01	1306.21	104.976
19.1	7913.96	600.629	15022.6	1215.09	1309.8	105.315
19.1333	7926.51	602.264	15049	1219.17	1313.41	105.661
19.1667	7939.17	603.881	15075.1	1223.28	1316.99	106.002
19.2	7951.72	605.497	15101	1227.38	1320.57	106.344
19.2333	7964.19	607.105	15126.4	1231.46	1324.24	106.702
19.2667	7976.42	608.702	15151.8	1235.55	1327.97	107.066
19.3	7988.58	610.304	15177.6	1239.64	1331.7	107.427
19.3333	8000.73	611.891	15203.1	1243.74	1335.42	107.791
19.3667	8012.71	613.475	15229.2	1247.84	1339.17	108.155
19.4	8024.65	615.065	15255	1251.91	1342.94	108.521
19.4333	8036.29	616.625	15280.6	1256	1346.72	108.888
19.4667	8047.84	618.171	15305.8	1260.1	1350.49	109.255
19.5	8059.36	619.719	15331.7	1264.29	1354.28	109.623
19.5333	8070.81	621.264	15357.2	1268.46	1358.07	109.991
19.5667	8082.23	622.799	15382.5	1272.61	1361.88	110.363
19.6	8093.69	624.336	15409	1276.86	1365.67	110.733
19.6333	8106.16	626.15	15435.3	1281.12	1369.51	111.106
19.6667	8118.6	627.958	15461.4	1285.39	1373.34	111.479
19.7	8130.91	629.766	15488.2	1289.73	1377.16	111.853
19.7333	8143.22	631.567	15515.4	1294.13	1380.99	112.23
19.7667	8155.32	633.342	15542.3	1298.53	1384.8	112.604
19.8	8167.36	635.124	15568.8	1302.9	1388.63	112.979
19.8333	8179.15	636.894	15595.2	1307.27	1392.45	113.353
19.8667	8190.8	638.647	15621.4	1311.66	1396.25	113.727
19.9	8202.25	640.395	15647.2	1316.03	1400.05	114.102
19.9333	8213.54	642.139	15674.1	1320.48	1403.82	114.473
19.9667	8224.86	643.883	15700.9	1324.91	1407.62	114.849
20	8235.95	645.616	15727.9	1329.36	1411.4	115.223
20.0333	8247.42	647.376	15754.7	1333.8	1415.18	115.599
20.0667	8258.9	649.123	15781.2	1338.27	1418.92	115.969
20.1	8270.45	650.874	15807.3	1342.72	1422.7	116.344
20.1333	8281.95	652.629	15833.9	1347.21	1426.46	116.719
20.1667	8293.38	654.394	15860.8	1351.71	1430.22	117.092
20.2	8304.48	656.129	15888	1356.22	1433.99	117.47
20.2333	8315.47	657.862	15915.5	1360.69	1437.73	117.846
20.2667	8326.19	659.587	15942.7	1365.15	1441.5	118.222
20.3	8337.09	661.328	15969.5	1369.58	1445.25	118.597
20.3333	8348.12	663.084	15995.9	1374.01	1448.99	118.973
20.3667	8358.97	664.834	16022.4	1378.43	1452.73	119.349
20.4	8369.73	666.581	16049.9	1383	1456.47	119.727
20.4333	8380.23	668.302	16077.2	1387.59	1460.2	120.102
20.4667	8391.13	670.05	16104.2	1392.16	1463.92	120.478
20.5	8402.74	671.933	16130.8	1396.73	1467.63	120.853
20.5333	8414.3	673.81	16157.4	1401.32	1471.31	121.225
20.5667	8425.75	675.664	16183.8	1405.93	1474.99	121.597
20.6	8437.2	677.528	16209.9	1410.55	1478.63	121.968
20.6333	8448.34	679.37	16236.6	1415.2	1482.29	122.338
20.6667	8460.14	681.251	16264.7	1419.9	1485.96	122.709
20.7	8472.18	683.169	16293.4	1424.67	1489.58	123.074
20.7333	8484.02	685.07	16321.8	1429.44	1493.22	123.444
20.7667	8496.45	686.994	16349.8	1434.2	1496.86	123.814
20.8	8508.92	688.911	16377.7	1438.96	1500.48	124.185
20.8333	8521.91	690.891	16405.4	1443.74	1504.09	124.557
20.8667	8535.52	692.951	16432.8	1448.52	1507.76	124.931
20.9	8549.01	695.016	16459.7	1453.25	1511.48	125.31
20.9333	8562.31	697.06	16487.1	1458.02	1515.2	125.686
20.9667	8575.35	699.09	16514.5	1462.78	1518.98	126.069
21	8588.23	701.1	16541.4	1467.49	1522.74	126.447
21.0333	8600.94	703.103	16567.8	1472.19	1526.5	126.828
21.0667	8614.62	705.144	16594.1	1476.9	1530.27	127.211
21.1	8628.07	707.185	16620.1	1481.58	1534.02	127.593
21.1333	8641.41	709.231	16646.6	1486.3	1537.75	127.975
21.1667	8654.58	711.276	16673.1	1491.06	1541.54	128.352
21.2	8667.72	713.3	16699.3	1495.8	1545.31	128.729
21.2333	8680.83	715.307	16726.2	1500.58	1549.11	129.107
21.2667	8693.85	717.316	16752.8	1505.35	1552.88	129.485
21.3	8706.72	719.312	16780	1510.15	1556.66	129.862
21.3333	8719.77	721.321	16807	1514.93	1560.41	130.235
21.3667	8732.68	723.338	16834.2	1519.61	1564.15	130.606
21.4	8745.74	725.364	16860.6	1524.24	1567.91	130.98
21.4333	8758.83	727.36	16889.2	1528.85	1571.67	131.351
21.4667	8771.56	729.323	16917.3	1533.45	1575.39	131.722
21.5	8784.62	731.318	16945.5	1538.09	1579.11	132.094
21.5333	8797.55	733.303	16973.5	1542.77	1582.81	132.46
21.5667	8810.62	735.301	17001.7	1547.38	1586.5	132.83
21.6	8823.64	737.272	17029.6	1552	1590.21	133.2
21.6333	8836.69	739.247	17057	1556.62	1593.91	133.569
21.6667	8849.47	741.208	17084.5	1561.2	1597.58	133.936
21.7	8862.14	743.167	17111.9	1565.8	1601.25	134.306
21.7333	8874.57	745.111	17138.9	1570.32	1604.9	134.673
21.7667	8886.88	747.044	17166.6	1574.8	1608.65	135.05
21.8	8898.88	748.966	17194.1	1579.3	1612.45	135.429
21.8333	8910.95	750.872	17221.4	1583.78	1616.27	135.81
21.8667	8922.82	752.775	17248.6	1588.19	1620.09	136.187
21.9	8934.6	754.681	17276.9	1592.74	1623.95	136.57
21.9333	8946.15	756.576	17304.7	1597.28	1627.78	136.949
21.9667	8957.64	758.486	17332	1601.76	1631.6	137.327
22	8968.84	760.371	17358.9	1606.22	1635.41	137.704
22.0333	8980	762.236	17385.6	1610.64	1639.22	138.083
22.0667	8991.01	764.109	17411.8	1615.06	1642.99	138.458
22.1	9001.78	765.979	17437.6	1619.45	1646.77	138.834
22.1333	9012.53	767.836	17462.8	1623.81	1650.55	139.209
22.1667	9023.08	769.691	17488.3	1628.14	1654.28	139.581
22.2	9033.43	771.525	17515.6	1632.75	1658.04	139.956
22.2333	9043.6	773.361	17542.9	1637.41	1661.85	140.332
22.2667	9053.58	775.199	17570.6	1642.06	1665.69	140.707
22.3	9063.55	776.989	17598.1	1646.74	1669.51	141.082
22.3333	9073.63	778.758	17625.1	1651.38	1673.3	141.453
22.3667	9083.35	780.506	17651.8	1656.05	1677.1	141.825
22.4	9092.89	782.229	17677.7	1660.59	1680.9	142.2
22.4333	9102.24	783.958	17703.3	1665.11	1684.67	142.571
22.4667	9111.28	785.687	17729.3	1669.65	1688.43	142.941
22.5	9120.63	787.404	17755	1674.15	1692.2	143.313
22.5333	9129.73	789.117	17779.9	1678.62	1695.99	143.687
22.5667	9139.05	790.838	17804.8	1683.12	1699.98	144.093
22.6	9148.15	792.542	17829.3	1687.6	1703.95	144.499
22.6333	9156.99	794.244	17853.3	1692.07	1707.93	144.905
22.6667	9165.65	795.942	17877	1696.54	1711.88	145.31
22.7	9173.95	797.601	17901.3	1701.07	1715.8	145.713
22.7333	9182.08	799.27	17928.2	1706.04	1719.75	146.116
22.7667	9190.23	800.923	17954.9	1711.04	1723.72	146.517
22.8	9198.12	802.558	17981.3	1716.05	1727.68	146.918
22.8333	9205.78	804.181	18007.3	1720.96	1731.68	147.323
22.8667	9213.36	805.806	18033.4	1725.87	1735.63	147.722
22.9	9220.71	807.41	18059.5	1730.75	1739.59	148.122
22.9333	9228.19	809.016	18085.2	1735.51	1743.57	148.519
22.9667	9235.49	810.633	18110.6	1740.25	1747.55	148.912
23	9242.48	812.202	18135.5	1744.98	1751.51	149.305
23.0333	9250.38	813.932	18160.1	1749.7	1755.48	149.698
23.0667	9258.05	815.649	18184.6	1754.44	1759.44	150.093
23.1	9266.97	817.461	18209	1759.19	1763.44	150.487
23.1333	9275.75	819.21	18233.3	1763.94	1767.41	150.878
23.1667	9284.4	820.977	18256.7	1768.6	1771.37	151.269
23.2	9292.83	822.702	18279.9	1773.3	1775.33	151.66
23.2333	9302.37	824.651	18304.4	1778.04	1779.23	152.048
23.2667	9311.66	826.59	18328	1782.7	1783.19	152.441
23.3	9321.08	828.511	18351.6	1787.29	1787.13	152.834
23.3333	9330.26	830.424	18375.5	1791.82	1791.09	153.231
23.3667	9339.35	832.341	18399.1	1796.35	1795.01	153.622
23.4	9348.31	834.276	18422.3	1800.86	1799.08	154.033
23.4333	9357.19	836.194	18445.3	1805.44	1803.14	154.442
23.4667	9365.81	838.091	18472.1	1810.67	1807.19	154.849
23.5	9374.25	839.992	18498.5	1815.91	1811.24	155.259
23.5333	9382.2	841.848	18524.8	1821.17	1815.31	155.663
23.5667	9389.77	843.68	18550.5	1826.42	1819.38	156.072
23.6	9397.38	845.509	18576	1831.69	1823.51	156.479
23.6333	9404.5	847.295	18601.7	1836.95	1827.65	156.887
23.6667	9412.01	849.12	18626.8	1842.19	1831.79	157.297
23.7	9420.53	850.977	18650.9	1847.36	1835.91	157.706
23.7333	9428.71	852.817	18674.9	1852.53	1840.01	158.115
23.7667	9436.8	854.673	18701.2	1857.86	1844.11	158.525
23.8	9445.59	856.542	18727.4	1863.24	1848.21	158.933
23.8333	9454.4	858.396	18755.2	1868.77	1852.27	159.338
23.8667	9463.31	860.235	18782.3	1874.22	1856.36	159.747
23.9	9472.53	862.097	18809.2	1879.63	1860.47	160.161
23.9333	9481.81	863.918	18836.7	1885.05	1864.57	160.572
23.9667	9491.55	865.762	18863.8	1890.51	1868.62	160.978
24	9502.46	867.778	18890.4	1895.94	1872.67	161.389
24.0333	9513.13	869.788	18916.4	1901.35	1876.73	161.8
24.0667	9523.65	871.802	18942.2	1906.77	1880.78	162.212
24.1	9533.91	873.82	18967.2	1912.16	1884.77	162.62
24.1333	9544.03	875.825	18992.1	1917.59	1888.76	163.026
24.1667	9554.63	877.864	19017.1	1922.89	1892.74	163.431
24.2	9565.3	879.882	19041.8	1928.17	1896.71	163.833
24.2333	9575.86	881.847	19066.1	1933.47	1900.67	164.239
24.2667	9586.2	883.825	19091.6	1938.8	1904.69	164.649
24.3	9596.37	885.799	19116.6	1944.06	1908.67	165.059
24.3333	9606.3	887.75	19141.9	1949.35	1912.65	165.465
24.3667	9616.09	889.704	19166.6	1954.6	1916.62	165.873
24.4	9625.38	891.598	19190.5	1959.64	1920.61	166.275
24.4333	9634.51	893.515	19214.2	1964.75	1924.56	166.672
24.4667	9643.96	895.426	19237.5	1969.9	1928.59	167.073
24.5	9653.39	897.332	19262.3	1975.13	1932.59	167.465
24.5333	9662.85	899.213	19286.2	1980.28	1936.57	167.859
24.5667	9671.91	901.066	19309.4	1985.36	1940.55	168.252
24.6	9680.85	902.938	19331.8	1990.32	1944.64	168.65
24.6333	9689.53	904.785	19353.6	1995.31	1948.73	169.051
24.6667	9697.84	906.614	19375.7	2000.29	1952.77	169.45
24.7	9706.12	908.422	19397	2005.21	1956.77	169.843
24.7333	9714.57	910.239	19418.2	2010.13	1960.78	170.235
24.7667	9722.82	912.047	19440.6	2014.95	1964.78	170.63
24.8	9730.84	913.843	19462.7	2019.82	1968.71	171.019
24.8333	9739.47	915.591	19484	2024.58	1972.66	171.415
24.8667	9747.69	917.291	19504.4	2029.29	1976.6	171.805
24.9	9755.63	918.988	19526.4	2034.08	1980.57	172.199
24.9333	9763.44	920.65	19547.7	2038.74	1984.47	172.593
24.9667	9772.42	922.451	19567.7	2043.32	1988.36	172.992
25	9780.76	924.19	19587.6	2047.95	1992.37	173.391
25.0333	9788.75	925.803	19606.7	2052.54	1996.34	173.789
25.0667	9796.33	927.393	19625.4	2057.14	2000.29	174.186
25.1	9803.74	928.983	19645.7	2061.88	2004.28	174.586
25.1333	9810.73	930.57	19665.5	2066.61	2008.22	174.98
25.1667	9817.42	932.143	19684.9	2071.34	2012.14	175.369
25.2	9823.38	933.644	19707.1	2076.31	2015.99	175.753
25.2333	9829.19	935.152	19728.6	2081.17	2019.89	176.146
25.2667	9834.7	936.633	19750	2086.11	2023.74	176.536
25.3	9839.86	938.091	19770.9	2091.04	2027.62	176.929
25.3333	9846.93	939.696	19790.8	2095.91	2031.44	177.324
25.3667	9853.55	941.264	19809.8	2100.65	2035.23	177.715
25.4	9860.65	942.852	19828.7	2105.51	2038.96	178.104
25.4333	9867.58	944.427	19846.9	2110.34	2042.79	178.491
25.4667	9874.85	945.996	19864.5	2115.18	2046.97	178.941
25.5	9881.74	947.541	19881.6	2119.98	2051.21	179.404
25.5333	9888.55	949.081	19897.5	2124.7	2055.42	179.864
25.5667	9894.96	950.581	19913	2129.44	2059.6	180.322
25.6	9901.09	952.038	19927.9	2134.14	2063.69	180.767
25.6333	9906.64	953.453	19943.1	2138.83	2067.78	181.212
25.6667	9911.72	954.847	19958.3	2143.45	2071.94	181.665
25.7	9916.93	956.226	19973.2	2148.04	2076	182.106
25.7333	9921.97	957.519	19989.4	2152.64	2080.07	182.557
25.7667	9926.73	958.769	20005	2157.27	2084.15	183.003
25.8	9931.24	959.966	20020	2161.76	2088.29	183.449
25.8333	9935.68	961.062	20033.4	2166.1	2092.44	183.901
25.8667	9939.82	962.141	20049.6	2170.66	2096.54	184.353
25.9	9943.98	963.133	20065.1	2175.21	2100.77	184.813
25.9333	9949.6	964.29	20080.3	2179.82	2104.93	185.267
25.9667	9954.88	965.416	20094.8	2184.41	2109.05	185.721
26	9959.86	966.528	20108.2	2188.95	2113.22	186.176
26.0333	9964.4	967.62	20123.5	2193.6	2117.43	186.627
26.0667	9968.47	968.654	20144.7	2198.59	2121.62	187.078
26.1	9973.88	969.773	20166.2	2203.41	2125.78	187.524
26.1333	9978.72	970.833	20187.2	2208.29	2129.96	187.97
26.1667	9983.19	971.832	20208.1	2213.27	2134.03	188.414
26.2	9987.32	972.813	20233.9	2218.34	2138.06	188.857
26.2333	9991.15	973.791	20259.3	2223.41	2142.1	189.301
26.2667	9994.28	974.679	20285.4	2228.45	2146.11	189.741
26.3	9997.67	975.517	20311.4	2233.53	2150.11	190.184
26.3333	10000.6	976.319	20336.8	2238.73	2154.12	190.625
26.3667	10003.1	977.103	20361.9	2243.83	2158.13	191.064
26.4	10006.1	977.845	20386.4	2248.94	2162.04	191.492
26.4333	10008.6	978.482	20410.2	2254.01	2166.04	191.933
26.4667	10010.9	979.141	20433.6	2259.02	2169.96	192.376
26.5	10015.1	979.899	20455.8	2263.9	2174.12	192.827
26.5333	10018.9	980.599	20478.5	2268.83	2178.31	193.289
26.5667	10022.5	981.268	20500.7	2273.78	2182.43	193.746
26.6	10026.1	981.886	20523.6	2278.7	2186.84	194.226
26.6333	10030.5	982.52	20548.5	2283.59	2191.31	194.713
26.6667	10034.5	983.088	20573.3	2288.54	2195.72	195.183
26.7	10038	983.626	20597.8	2293.17	2200.28	195.658
26.7333	10041.1	984.122	20621.2	2297.76	2204.83	196.136
26.7667	10043.7	984.596	20644	2302.25	2209.34	196.609
26.8	10045.8	985.021	20666.8	2306.63	2213.85	197.077
26.8333	10047.6	985.367	20689.3	2311.07	2218.3	197.542
26.8667	10048.7	985.697	20710.7	2315.43	2222.85	198.019
26.9	10049.3	985.921	20735	2319.94	2227.4	198.5
26.9333	10049.4	986.048	20757.9	2324.19	2231.88	198.974
26.9667	10049.7	986.117	20780.4	2328.48	2236.37	199.446
27	10050.3	986.126	20801.6	2332.6	2240.89	199.921
27.0333	10050.4	986.047	20822.5	2336.8	2245.54	200.399
27.0667	10050	985.951	20842.6	2341.03	2250.07	200.854
27.1	10049.2	985.796	20862.4	2345.27	2254.77	201.339
27.1333	10048.9	985.546	20881.1	2349.41	2259.35	201.813
27.1667	10047.9	985.214	20899.8	2353.64	2263.85	202.279
27.2	10046.2	984.774	20919.5	2357.56	2268.35	202.738
27.2333	10043.5	984.179	20939	2361.63	2272.87	203.199
27.2667	10040.7	983.419	20957	2365.57	2277.35	203.659
27.3	10037.5	982.61	20974.6	2369.55	2281.81	204.112
27.3333	10033.9	981.723	20991.2	2373.39	2286.38	204.577
27.3667	10029.9	980.659	21012.3	2377.16	2290.87	205.028
27.4	10024.8	979.391	21032.7	2380.97	2295.34	205.485
27.4333	10018.8	978.019	21051.9	2384.59	2299.8	205.932
27.4667	10011.9	976.449	21070.7	2388.24	2304.06	206.366
27.5	10005.3	974.726	21088.8	2391.79	2308.4	206.815
27.5333	9999.87	972.919	21107.6	2395.28	2312.7	207.26
27.5667	9994.61	970.987	21121.9	2398.03	2317.02	207.703
27.6	9988.5	968.927	21140.4	2400.95	2321.33	208.14
27.6333	9981.98	966.596	21157.5	2403.45	2325.57	208.582
27.6667	9974.47	964.048	21173.6	2405.8	2329.88	209.016
27.7	9966.21	961.342	21188.7	2408.09	2334.11	209.454
27.7333	9966.32	961.486	21203.2	2410.22	2338.25	209.894
27.7667	9969.23	961.558	21216.3	2412.28	2342.32	210.327
27.8	9971.23	961.49	21227.3	2414.15	2346.45	210.762
27.8333	9972.23	961.308	21235.6	2415.75	2350.52	211.202
27.8667	9977.43	961.705	21242.5	2417.06	2354.59	211.636
27.9	9982.02	962.003	21249.4	2418.24	2358.7	212.085
27.9333	9986.62	962.279	21271.1	2422.49	2362.8	212.533
27.9667	9990.11	962.231	21289.3	2426.18	2366.87	212.975
28	9991.96	961.973	21306.6	2429.85	2370.87	213.419
28.0333	9994.99	961.656	21322.5	2432.91	2374.92	213.863
28.0667	9997.64	961.195	21336.5	2435.51	2378.78	214.288
28.1	10008.5	962.934	21346.3	2437.46	2382.48	214.709
28.1333	10018.7	964.659	21355.9	2439.22	2386.05	215.117
28.1667	10027.6	966.209	21363.5	2440.97	2389.73	215.551
28.2	10036.5	967.881	21370.2	2442.77	2393.21	215.966
28.2333	10051.7	970.055	21375.7	2444.31	2396.55	216.36
28.2667	10066.2	972.205	21379.1	2445.76	2399.79	216.744
28.3	10080.4	974.334	21381.7	2447.07	2403.04	217.156
28.3333	10094.6	976.423	21397.2	2450.05	2406.24	217.554
28.3667	10108.6	978.575	21411	2453	2409.37	217.965
28.4	10121.2	980.561	21423.1	2455.95	2412.35	218.342
28.4333	10132.8	982.483	21434.5	2458.81	2415.37	218.757
28.4667	10144.2	984.359	21445.7	2461.06	2418.21	219.172
28.5	10155.3	986.172	21456	2463.38	2421.05	219.565
28.5333	10166	988.003	21463.1	2465.26	2423.7	219.963
28.5667	10176.5	989.849	21469.3	2466.98	2427.02	220.4
28.6	10186.3	991.648	21474.1	2468.59	2430.99	220.877
28.6333	10196	993.386	21476.4	2469.9	2434.85	221.362
28.6667	10204.6	995.155	21476.7	2471.18	2438.33	221.808
28.7	10212.8	996.932	21475.2	2472.08	2441.79	222.257
28.7333	10220.7	998.661	21471.3	2472.67	2445.09	222.688
28.7667	10227.8	1000.39	21463.3	2472.62	2448.13	223.087
28.8	10236.3	1001.98	21453.3	2472.58	2451.73	223.529
28.8333	10243.8	1003.47	21439.4	2472.13	2455.43	223.941
28.8667	10250.8	1005	21423	2471.6	2459.1	224.352
28.9	10261.1	1006.64	21400.7	2470.48	2462.81	224.776
28.9333	10270.6	1008.24	21373.6	2469.03	2466.1	225.166
28.9667	10280.1	1009.98	21365.8	2470.3	2469.14	225.554
29	10288.9	1011.75	21354.2	2471.46	2471.97	225.925
29.0333	10295.1	1013.19	21339.5	2472.68	2474.51	226.258
29.0667	10302.4	1014.58	21325.7	2473.29	2476.89	226.543
29.1	10308.6	1016	21303	2472.71	2479.17	226.823
29.1333	10313.8	1017.34	21276.9	2472	2481.25	227.097
29.1667	10319.6	1018.61	21252.7	2470.2	2483.38	227.365
29.2	10323.8	1019.8	21222.5	2467.9	2486.09	227.611
29.2333	10327.8	1021.14	21183.2	2464.35	2488.86	227.913
29.2667	10330.4	1022.39	21139.7	2459.12	2491.37	228.157
29.3	10331.2	1023.66	21091.9	2452.29	2493.85	228.442
29.3333	10334.5	1024.93	21034.9	2444.57	2496.49	228.671
29.3667	10336.2	1026	20968.2	2435.17	2498.83	228.905
29.4	10335.9	1026.87	20925.4	2425.14	2503.59	229.384
29.4333	10334.3	1027.8	20878.7	2412.84	2508.36	229.899
29.4667	10329	1028.39	20821.3	2398.57	2512.23	230.327
29.5	10327.9	1028.95	20835.2	2404.48	2516.43	230.755
29.5333	10320.5	1029	20846	2410.81	2520.15	231.153
29.5667	10309.3	1028.82	20856	2418.32	2523.66	231.501
29.6	10302.8	1028.7	20859.8	2425.66	2526.97	231.825
29.6333	10292.8	1028.49	20860.4	2434.5	2529.55	232.08
29.6667	10300.2	1030.18	20853.3	2442.25	2531.1	232.213
29.7	10321.6	1032.62	20843.6	2446.24	2532.39	232.471
29.7333	10342.5	1034.99	20839.2	2448.78	2531.96	232.524
29.7667	10362	1037.28	20827.7	2451.86	2529.45	232.478
29.8	10385.4	1040.03	20872.7	2458.76	2527.34	232.425
29.8333	10403	1042.24	20920.6	2464.8	2523.67	232.27
29.8667	10417.7	1044.83	20957.3	2469.15	2515.45	231.777
29.9	10434.6	1048.14	20998.1	2475.96	2499.31	230.771
29.9333	10455	1051.74	21028.5	2481.03	2458.73	228.077
29.9667	10453.1	1056.45	21057	2494.19	2377.67	222.397

## Sheet: Figure 3a
Figure 3a
midgut infection		heavy	intermediate	weak	not infected	total infected	Total flies
Day 3	WT	14	5	1	1	20	21
	KO	13	6	2	0	21	21
Day 7	WT	7	4	5	5	16	21
	KO	1	3	0	16	4	20
Day 14	WT	24	0	0	16	24	40
	KO	10	7	3	38	20	58

## Sheet: Figure 3b
Figure 3b
PV infection		heavy	intermediate	weak	not infected	total infected	Total flies
Day 14	WT	13	0	0	0	13	13
	KO	0	0	1	9	1	10

## Sheet: Figure 4a + Sup Fig 4a
Figure 4a + Supplementary Figure 4a	Probe: PDEB1 coding region
	Probe: ORF PDEB1									Probe: 18S
																			1	WT
																			2	PDEB1 KO
																			3	Addback in WT Clone 4
																			4	Addback in WT Clone 5
																			5	Addback in WT Clone 8
																			6	Addback in WT Clone 9
																			7
																			8	Addback 1
																			9	Addback 2
																			10

## Sheet: Figure 4b
Figure 4b
Hours	WT	PDEB1 KO	Addback 1	Addback 2
0	3000000	3000000	3000000	3000000
22.5	12000000	11500000	16000000	13500000
46.5	76000000	65200000	74700000	67500000
70.5	456000000	391000000	398000000	315000000
94.5	2430000000	2220000000	2120000000	1470000000
117.5	13800000000	13300000000	10600000000	8330000000

## Sheet: Figure 4c
Figure 4c
 time (s)	WT		KO		AB1		AB2
	Mean	SEM	Mean	SEM	Mean	SEM	Mean	SEM
0	0	0	0	0	0	0	0	0
0.0333333	1.11464	0.0227807	1.35828	0.0290877	1.2938	0.0265521	1.35049	0.0252141
0.0666667	1.6757	0.0304031	2.08283	0.0431026	2.05561	0.0388083	2.16574	0.0402378
0.1	2.21163	0.0366729	2.74779	0.0511707	2.64292	0.044466	2.78697	0.0491135
0.133333	2.81487	0.0447325	3.49696	0.0629726	3.2794	0.0524699	3.42016	0.0567394
0.166667	3.47247	0.0548661	4.32821	0.0758715	3.98388	0.0633998	4.09223	0.0661032
0.2	4.192	0.0675666	5.25153	0.0894141	4.76402	0.076844	4.83188	0.0782959
0.233333	4.98257	0.0836399	6.30048	0.108249	5.64895	0.0945201	5.64784	0.0937296
0.266667	5.86322	0.103013	7.47714	0.132374	6.6259	0.115775	6.57035	0.113157
0.3	6.8356	0.125599	8.79855	0.161458	7.70624	0.14055	7.59548	0.136099
0.333333	7.89546	0.151234	10.2539	0.194588	8.89654	0.16882	8.71555	0.162592
0.366667	9.04246	0.179904	11.8404	0.231744	10.1878	0.200667	9.93174	0.192616
0.4	10.274	0.211526	13.5709	0.273064	11.5768	0.235523	11.2351	0.225397
0.433333	11.6051	0.246312	15.4321	0.318205	13.074	0.273897	12.6428	0.261588
0.466667	13.026	0.28406	17.4181	0.366981	14.6742	0.315595	14.1473	0.301003
0.5	14.5349	0.324533	19.5408	0.419534	16.382	0.360665	15.7465	0.343404
0.533333	16.1348	0.368064	21.7908	0.475678	18.2007	0.409203	17.4502	0.388853
0.566667	17.8301	0.414412	24.1729	0.535611	20.1255	0.460895	19.2557	0.437552
0.6	19.6116	0.463685	26.6858	0.599208	22.1494	0.515693	21.155	0.489226
0.633333	21.4819	0.515823	29.3333	0.666667	24.2792	0.573721	23.1458	0.543637
0.666667	23.4447	0.570888	32.122	0.73793	26.5178	0.635067	25.2376	0.601333
0.7	25.5015	0.628821	35.0416	0.812717	28.8583	0.699535	27.4292	0.661817
0.733333	27.6439	0.689469	38.0908	0.891132	31.3068	0.767156	29.7209	0.725531
0.766667	29.8799	0.753072	41.2725	0.973192	33.8591	0.837913	32.1094	0.792143
0.8	32.2039	0.819418	44.5797	1.05893	36.5111	0.911804	34.5916	0.861661
0.833333	34.6166	0.888645	48.0203	1.14828	39.2704	0.989055	37.1709	0.934227
0.866667	37.1207	0.960675	51.5848	1.24134	42.136	1.06947	39.8516	1.00964
0.9	39.7155	1.0357	55.2821	1.33811	45.1036	1.153	42.6335	1.08811
0.933333	42.3998	1.11337	59.11	1.43842	48.175	1.23961	45.5072	1.16925
0.966667	45.1709	1.19384	63.0716	1.54226	51.3443	1.32934	48.4769	1.25344
1	48.0294	1.27713	67.1585	1.64971	54.6199	1.42231	51.542	1.34074
1.03333	50.9784	1.36326	71.3724	1.76098	58.003	1.51854	54.7002	1.43084
1.06667	54.0109	1.45221	75.7164	1.87577	61.4863	1.61784	57.9573	1.52399
1.1	57.1351	1.54396	80.1834	1.99416	65.0656	1.72007	61.3008	1.62002
1.13333	60.3435	1.63851	84.7825	2.11604	68.7508	1.82572	64.7456	1.71891
1.16667	63.6418	1.73574	89.5028	2.24157	72.5423	1.93456	68.2973	1.82083
1.2	67.0253	1.83578	94.3566	2.37082	76.4325	2.0462	71.9377	1.92553
1.23333	70.4975	1.93863	99.3365	2.50366	80.4282	2.16117	75.6706	2.03315
1.26667	74.0564	2.04421	104.438	2.64003	84.5239	2.27935	79.4989	2.14376
1.3	77.7018	2.15272	109.67	2.78025	88.7156	2.4005	83.4205	2.2571
1.33333	81.4393	2.26391	115.026	2.9238	93.0133	2.52496	87.4406	2.37348
1.36667	85.2571	2.37796	120.501	3.071	97.4134	2.65245	91.5501	2.49267
1.4	89.1629	2.49473	126.095	3.22172	101.914	2.7834	95.7582	2.61469
1.43333	93.1476	2.61423	131.818	3.37593	106.511	2.91727	100.066	2.73973
1.46667	97.2212	2.73653	137.665	3.53391	111.213	3.05418	104.461	2.86747
1.5	101.38	2.86155	143.641	3.69556	116.016	3.19426	108.952	2.99827
1.53333	105.623	2.98942	149.736	3.86055	120.92	3.33754	113.537	3.13196
1.56667	109.949	3.11999	155.954	4.02931	125.932	3.48418	118.213	3.26823
1.6	114.363	3.25347	162.288	4.20142	131.04	3.63386	122.986	3.40758
1.63333	118.855	3.38959	168.75	4.37706	136.246	3.78637	127.851	3.54961
1.66667	123.434	3.5284	175.339	4.5566	141.555	3.9422	132.81	3.69457
1.7	128.097	3.67001	182.041	4.73962	146.963	4.10118	137.865	3.84244
1.73333	132.843	3.8143	188.863	4.92612	152.471	4.26304	143.005	3.99313
1.76667	137.674	3.96148	195.808	5.11614	158.074	4.42798	148.237	4.14693
1.8	142.587	4.11137	202.871	5.30964	163.774	4.59629	153.562	4.30347
1.83333	147.578	4.26393	210.059	5.50686	169.578	4.76763	158.974	4.46279
1.86667	152.655	4.41939	217.372	5.70768	175.479	4.94206	164.483	4.62519
1.9	157.811	4.57747	224.802	5.91195	181.476	5.11977	170.077	4.79032
1.93333	163.047	4.7384	232.349	6.11981	187.57	5.30036	175.764	4.95837
1.96667	168.366	4.90199	240.016	6.33129	193.761	5.48398	181.54	5.12933
2	173.764	5.06827	247.798	6.54623	200.051	5.67092	187.41	5.30318
2.03333	179.242	5.23725	255.699	6.76497	206.442	5.86105	193.373	5.48004
2.06667	184.805	5.40924	263.722	6.98699	212.921	6.05419	199.42	5.65951
2.1	190.445	5.58388	271.852	7.21272	219.496	6.25042	205.553	5.84202
2.13333	196.169	5.76136	280.102	7.44201	226.164	6.44967	211.774	6.02755
2.16667	201.969	5.94163	288.47	7.67455	232.933	6.65224	218.08	6.21577
2.2	207.848	6.12431	296.956	7.9107	239.795	6.85786	224.478	6.407
2.23333	213.806	6.30976	305.558	8.15052	246.758	7.06648	230.964	6.60092
2.26667	219.845	6.49792	314.271	8.39376	253.81	7.27828	237.531	6.79775
2.3	225.966	6.68882	323.104	8.64089	260.957	7.4933	244.19	6.99752
2.33333	232.159	6.88244	332.047	8.89128	268.199	7.71148	250.943	7.20027
2.36667	238.428	7.07884	341.108	9.14526	275.533	7.93289	257.774	7.40587
2.4	244.781	7.27812	350.279	9.40282	282.956	8.15726	264.696	7.61446
2.43333	251.212	7.47994	359.563	9.66374	290.479	8.38503	271.702	7.82565
2.46667	257.713	7.68444	368.968	9.92854	298.094	8.61565	278.797	8.04
2.5	264.294	7.89172	378.484	10.1967	305.806	8.8496	285.973	8.25684
2.53333	270.951	8.10174	388.106	10.4684	313.604	9.08649	293.239	8.47677
2.56667	277.686	8.31445	397.841	10.7436	321.497	9.3264	300.593	8.69949
2.6	284.503	8.52982	407.697	11.0223	329.481	9.56956	308.028	8.9251
2.63333	291.393	8.74789	417.66	11.3047	337.556	9.81568	315.553	9.15373
2.66667	298.365	8.96879	427.737	11.5906	345.72	10.0651	323.163	9.38524
2.7	305.409	9.19248	437.922	11.8799	353.982	10.3179	330.86	9.61972
2.73333	312.532	9.41881	448.221	12.1728	362.332	10.5735	338.64	9.85691
2.76667	319.728	9.64776	458.624	12.4694	370.779	10.8324	346.505	10.097
2.8	327.002	9.87943	469.14	12.7693	379.319	11.0946	354.462	10.3399
2.83333	334.346	10.1138	479.77	13.073	387.944	11.3601	362.497	10.5857
2.86667	341.766	10.3509	490.504	13.3799	396.66	11.6282	370.622	10.8342
2.9	349.263	10.5909	501.352	13.6905	405.46	11.8996	378.827	11.0858
2.93333	356.833	10.8335	512.309	14.0045	414.354	12.174	387.121	11.3402
2.96667	364.48	11.0788	523.372	14.3221	423.346	12.4517	395.502	11.5973
3	372.195	11.3266	534.546	14.6433	432.425	12.7325	403.97	11.8574
3.03333	379.99	11.5774	545.829	14.968	441.591	13.0161	412.517	12.1199
3.06667	387.858	11.8308	557.218	15.2963	450.844	13.3028	421.155	12.3856
3.1	395.797	12.0867	568.719	15.6284	460.196	13.593	429.865	12.6542
3.13333	403.812	12.3455	580.328	15.9638	469.631	13.8862	438.659	12.9254
3.16667	411.9	12.607	592.043	16.3028	479.151	14.1824	447.542	13.1996
3.2	420.061	12.8711	603.864	16.6454	488.767	14.4819	456.508	13.4767
3.23333	428.298	13.138	615.791	16.9916	498.473	14.7847	465.56	13.7566
3.26667	436.605	13.4075	627.825	17.3411	508.261	15.0904	474.694	14.0392
3.3	444.982	13.6796	639.975	17.6946	518.138	15.399	483.908	14.3246
3.33333	453.432	13.9544	652.218	18.0511	528.107	15.7109	493.203	14.6129
3.36667	461.962	14.2323	664.575	18.4115	538.168	16.0261	502.578	14.9039
3.4	470.56	14.5125	677.041	18.7755	548.318	16.3444	512.036	15.1978
3.43333	479.228	14.7956	689.611	19.1429	558.553	16.6654	521.567	15.4943
3.46667	487.965	15.0813	702.287	19.514	568.876	16.99	531.184	15.7937
3.5	496.778	15.3697	715.061	19.8887	579.29	17.3176	540.877	16.0959
3.53333	505.66	15.6606	727.943	20.2668	589.786	17.6483	550.654	16.4009
3.56667	514.615	15.9544	740.928	20.6482	600.367	17.9823	560.514	16.7087
3.6	523.643	16.2511	754.027	21.0336	611.033	18.3193	570.444	17.0193
3.63333	532.74	16.5503	767.226	21.4225	621.793	18.6595	580.45	17.3329
3.66667	541.909	16.8525	780.533	21.8151	632.635	19.0029	590.537	17.6493
3.7	551.149	17.1574	793.936	22.2111	643.563	19.3497	600.701	17.9685
3.73333	560.462	17.4649	807.435	22.6104	654.575	19.6996	610.948	18.2903
3.76667	569.834	17.7751	821.035	23.0133	665.667	20.0526	621.27	18.6154
3.8	579.279	18.0878	834.734	23.42	676.842	20.4086	631.67	18.9431
3.83333	588.789	18.4034	848.545	23.8301	688.1	20.7675	642.148	19.2734
3.86667	598.379	18.7217	862.456	24.2439	699.436	21.1294	652.709	19.6065
3.9	608.034	19.0426	876.459	24.6607	710.87	21.4949	663.344	19.9427
3.93333	617.766	19.3666	890.569	25.0816	722.392	21.8636	674.054	20.2818
3.96667	627.564	19.693	904.787	25.5057	733.99	22.2356	684.836	20.6235
4	637.428	20.0223	919.103	25.9334	745.668	22.6104	695.693	20.9681
4.03333	647.354	20.3539	933.523	26.3648	757.437	22.9882	706.629	21.3157
4.06667	657.354	20.6886	948.037	26.7994	769.283	23.3694	717.64	21.6656
4.1	667.426	21.0263	962.646	27.2378	781.213	23.7537	728.729	22.0182
4.13333	677.565	21.3666	977.362	27.68	793.22	24.141	739.9	22.3737
4.16667	687.773	21.7095	992.175	28.1254	805.316	24.5316	751.151	22.7324
4.2	698.042	22.055	1007.09	28.5742	817.501	24.9258	762.474	23.0939
4.23333	708.385	22.4036	1022.1	29.0271	829.771	25.3233	773.874	23.4576
4.26667	718.792	22.7547	1037.21	29.4837	842.117	25.7237	785.351	23.8247
4.3	729.27	23.1089	1052.43	29.9441	854.544	26.1272	796.905	24.1941
4.33333	739.816	23.4654	1067.75	30.4079	867.053	26.5339	808.542	24.5667
4.36667	750.431	23.825	1083.16	30.8753	879.643	26.9434	820.25	24.9419
4.4	761.111	24.1877	1098.66	31.3462	892.315	27.3563	832.029	25.3194
4.43333	771.855	24.5527	1114.26	31.8207	905.063	27.7726	843.884	25.7
4.46667	782.662	24.9204	1129.98	32.299	917.893	28.192	855.814	26.0832
4.5	793.547	25.2912	1145.78	32.7807	930.808	28.6147	867.822	26.4695
4.53333	804.499	25.6644	1161.68	33.2663	943.802	29.0406	879.905	26.8585
4.56667	815.513	26.0404	1177.67	33.7556	956.882	29.4699	892.067	27.2504
4.6	826.586	26.4191	1193.76	34.2481	970.03	29.902	904.305	27.6449
4.63333	837.73	26.8008	1209.94	34.7444	983.259	30.3374	916.618	28.0423
4.66667	848.941	27.1854	1226.21	35.2444	996.568	30.7759	928.989	28.442
4.7	860.221	27.5729	1242.58	35.7481	1009.96	31.2179	941.435	28.8453
4.73333	871.572	27.963	1259.05	36.2551	1023.43	31.6628	953.954	29.2505
4.76667	882.983	28.3557	1275.62	36.7658	1036.99	32.1111	966.55	29.6587
4.8	894.462	28.7511	1292.29	37.2802	1050.62	32.5624	979.213	30.0693
4.83333	906.003	29.1494	1309.05	37.7983	1064.33	33.0167	991.949	30.4832
4.86667	917.614	29.5505	1325.91	38.3201	1078.11	33.4745	1004.75	30.8996
4.9	929.287	29.9545	1342.86	38.8456	1091.98	33.9355	1017.63	31.3188
4.93333	941.025	30.3613	1359.91	39.3745	1105.92	34.3993	1030.59	31.7411
4.96667	952.821	30.7704	1377.04	39.9068	1119.93	34.8665	1043.61	32.1659
5	964.687	31.1826	1394.28	40.4426	1134.03	35.3369	1056.71	32.5938
5.03333	976.618	31.598	1411.6	40.9821	1148.21	35.8108	1069.87	33.0249
5.06667	988.615	32.0158	1429.02	41.5254	1162.45	36.2876	1083.1	33.4582
5.1	1000.66	32.4362	1446.53	42.0722	1176.78	36.7678	1096.41	33.8951
5.13333	1012.78	32.8596	1464.15	42.6231	1191.18	37.2506	1109.78	34.3345
5.16667	1024.96	33.2857	1481.84	43.1771	1205.66	37.7371	1123.22	34.7771
5.2	1037.2	33.7143	1499.63	43.7348	1220.22	38.2268	1136.73	35.2222
5.23333	1049.5	34.1459	1517.5	44.2963	1234.86	38.7196	1150.3	35.6703
5.26667	1061.87	34.5804	1535.46	44.8612	1249.57	39.216	1163.95	36.1211
5.3	1074.3	35.0175	1553.52	45.4302	1264.35	39.7146	1177.67	36.5745
5.33333	1086.78	35.4574	1571.67	46.0026	1279.2	40.2167	1191.46	37.0311
5.36667	1099.33	35.9	1589.91	46.579	1294.12	40.7222	1205.32	37.4909
5.4	1111.95	36.3456	1608.24	47.1588	1309.12	41.231	1219.25	37.9534
5.43333	1124.62	36.7936	1626.66	47.7428	1324.18	41.7427	1233.24	38.4186
5.46667	1137.35	37.2441	1645.17	48.3307	1339.33	42.2581	1247.3	38.8871
5.5	1150.15	37.6977	1663.77	48.922	1354.54	42.7764	1261.43	39.3582
5.53333	1163.01	38.1544	1682.45	49.5166	1369.83	43.2981	1275.63	39.832
5.56667	1175.93	38.6135	1701.22	50.1149	1385.19	43.823	1289.89	40.3092
5.6	1188.91	39.0754	1720.07	50.7166	1400.62	44.3512	1304.23	40.7893
5.63333	1201.94	39.5402	1739.03	51.3225	1416.11	44.8823	1318.63	41.2723
5.66667	1215.03	40.0073	1758.07	51.9318	1431.68	45.4168	1333.1	41.7585
5.7	1228.19	40.4775	1777.21	52.5452	1447.32	45.9541	1347.62	42.2474
5.73333	1241.4	40.9504	1796.43	53.1623	1463.05	46.4954	1362.23	42.7396
5.76667	1254.67	41.4261	1815.73	53.7831	1478.85	47.0399	1376.9	43.2346
5.8	1268.01	41.9049	1835.12	54.4077	1494.71	47.5875	1391.62	43.7318
5.83333	1281.41	42.3863	1854.6	55.0359	1510.64	48.1378	1406.42	44.2324
5.86667	1294.86	42.8706	1874.16	55.6679	1526.65	48.692	1421.29	44.7363
5.9	1308.38	43.3572	1893.81	56.3039	1542.72	49.2485	1436.21	45.2424
5.93333	1321.95	43.8472	1913.56	56.9443	1558.87	49.8083	1451.2	45.7522
5.96667	1335.58	44.3397	1933.37	57.5881	1575.07	50.3718	1466.27	46.2653
6	1349.27	44.8351	1953.28	58.2356	1591.35	50.9383	1481.4	46.7808
6.03333	1363.02	45.3329	1973.26	58.8865	1607.69	51.5081	1496.6	47.2992
6.06667	1376.82	45.8336	1993.33	59.5414	1624.1	52.0814	1511.87	47.8212
6.1	1390.69	46.3371	2013.5	60.1999	1640.58	52.6576	1527.19	48.3455
6.13333	1404.61	46.8436	2033.75	60.8621	1657.14	53.2375	1542.57	48.8724
6.16667	1418.58	47.3525	2054.07	61.5282	1673.76	53.8205	1558.01	49.4024
6.2	1432.61	47.8647	2074.48	62.1979	1690.46	54.4068	1573.52	49.9355
6.23333	1446.7	48.3794	2094.95	62.8712	1707.21	54.9965	1589.09	50.4722
6.26667	1460.84	48.897	2115.52	63.5481	1724.05	55.5894	1604.72	51.0115
6.3	1475.04	49.4174	2136.17	64.2293	1740.94	56.1856	1620.41	51.5542
6.33333	1489.3	49.9404	2156.9	64.9134	1757.89	56.7848	1636.17	52.0999
6.36667	1503.6	50.4661	2177.71	65.6018	1774.91	57.3871	1651.99	52.6489
6.4	1517.96	50.9941	2198.61	66.2942	1791.99	57.993	1667.87	53.2007
6.43333	1532.36	51.5255	2219.59	66.9905	1809.14	58.602	1683.8	53.7553
6.46667	1546.83	52.0594	2240.65	67.6905	1826.37	59.2146	1699.79	54.3128
6.5	1561.35	52.5961	2261.78	68.3938	1843.66	59.8307	1715.85	54.8734
6.53333	1575.92	53.1359	2282.99	69.1008	1861.01	60.4496	1731.97	55.437
6.56667	1590.55	53.678	2304.28	69.8119	1878.43	61.0717	1748.14	56.0036
6.6	1605.23	54.2228	2325.64	70.5262	1895.91	61.6975	1764.36	56.5728
6.63333	1619.96	54.7713	2347.1	71.2451	1913.44	62.3271	1780.65	57.1455
6.66667	1634.75	55.3226	2368.63	71.9676	1931.04	62.9596	1797.02	57.722
6.7	1649.59	55.8761	2390.23	72.6933	1948.71	63.596	1813.43	58.3007
6.73333	1664.49	56.4327	2411.9	73.4228	1966.44	64.2347	1829.91	58.8831
6.76667	1679.43	56.9919	2433.64	74.1564	1984.23	64.8773	1846.43	59.4675
6.8	1694.43	57.5537	2455.47	74.8937	2002.11	65.5237	1863.01	60.0547
6.83333	1709.49	58.1189	2477.38	75.635	2020.03	66.1732	1879.66	60.6451
6.86667	1724.6	58.6867	2499.37	76.3801	2038.01	66.8263	1896.36	61.239
6.9	1739.76	59.2576	2521.44	77.1291	2056.05	67.4831	1913.14	61.8373
6.93333	1754.97	59.8311	2543.57	77.8816	2074.16	68.1427	1929.97	62.4382
6.96667	1770.23	60.4075	2565.79	78.6376	2092.33	68.8058	1946.85	63.042
7	1785.54	60.9865	2588.07	79.3983	2110.55	69.4716	1963.79	63.6491
7.03333	1800.89	61.568	2610.43	80.1626	2128.82	70.1408	1980.79	64.2591
7.06667	1816.3	62.1525	2632.86	80.9303	2147.17	70.8136	1997.86	64.8727
7.1	1831.74	62.7397	2655.37	81.7021	2165.58	71.4897	2014.97	65.4893
7.13333	1847.24	63.3294	2677.95	82.4778	2184.06	72.1697	2032.13	66.1083
7.16667	1862.79	63.9223	2700.6	83.2571	2202.6	72.8535	2049.36	66.7313
7.2	1878.4	64.5183	2723.34	84.0405	2221.2	73.5403	2066.63	67.3567
7.23333	1894.06	65.1168	2746.14	84.8282	2239.83	74.23	2083.97	67.9857
7.26667	1909.76	65.7188	2769	85.6196	2258.53	74.9235	2101.37	68.6177
7.3	1925.51	66.3235	2791.93	86.4152	2277.29	75.6204	2118.81	69.2527
7.33333	1941.3	66.9309	2814.94	87.2152	2296.12	76.3202	2136.31	69.8905
7.36667	1957.15	67.5411	2838.04	88.0187	2315	77.0245	2153.88	70.5321
7.4	1973.05	68.1539	2861.21	88.8264	2333.93	77.7317	2171.5	71.1767
7.43333	1988.99	68.7701	2884.45	89.6377	2352.92	78.442	2189.18	71.8249
7.46667	2004.99	69.3893	2907.76	90.4539	2371.97	79.1562	2206.89	72.4749
7.5	2021.03	70.0107	2931.14	91.2739	2391.07	79.8739	2224.66	73.1287
7.53333	2037.13	70.6355	2954.58	92.0974	2410.26	80.5959	2242.48	73.7859
7.56667	2053.26	71.2629	2978.09	92.9256	2429.48	81.3208	2260.35	74.4462
7.6	2069.45	71.8931	3001.65	93.7577	2448.76	82.0485	2278.28	75.1098
7.63333	2085.67	72.5258	3025.3	94.5939	2468.1	82.78	2296.25	75.7769
7.66667	2101.94	73.1618	3049	95.4343	2487.48	83.5154	2314.27	76.4465
7.7	2118.26	73.8007	3072.77	96.2783	2506.92	84.2543	2332.36	77.1194
7.73333	2134.62	74.442	3096.61	97.1263	2526.41	84.9961	2350.5	77.7957
7.76667	2151.03	75.086	3120.53	97.9793	2545.96	85.7421	2368.67	78.4752
7.8	2167.47	75.7324	3144.51	98.8365	2565.56	86.4918	2386.91	79.1587
7.83333	2183.97	76.3824	3168.57	99.6976	2585.22	87.2442	2405.19	79.845
7.86667	2200.51	77.0352	3192.68	100.562	2604.92	88.0004	2423.52	80.5343
7.9	2217.08	77.6909	3216.85	101.431	2624.69	88.7604	2441.89	81.2264
7.93333	2233.7	78.3492	3241.08	102.304	2644.5	89.5233	2460.32	81.9223
7.96667	2250.38	79.0112	3265.37	103.181	2664.36	90.2894	2478.8	82.6212
8	2267.09	79.675	3289.73	104.064	2684.28	91.0599	2497.32	83.3235
8.03333	2283.84	80.342	3314.16	104.949	2704.24	91.8326	2515.88	84.0293
8.06667	2300.63	81.0121	3338.64	105.84	2724.24	92.6091	2534.49	84.7382
8.1	2317.47	81.6851	3363.18	106.735	2744.3	93.3903	2553.16	85.4511
8.13333	2334.35	82.3608	3387.77	107.632	2764.41	94.1749	2571.86	86.1671
8.16667	2351.27	83.0398	3412.42	108.535	2784.58	94.963	2590.62	86.8862
8.2	2368.22	83.7211	3437.13	109.441	2804.78	95.754	2609.42	87.6082
8.23333	2385.22	84.4057	3461.9	110.351	2825.02	96.548	2628.27	88.3338
8.26667	2402.27	85.0935	3486.73	111.265	2845.34	97.3469	2647.17	89.0623
8.3	2419.35	85.7834	3511.63	112.184	2865.68	98.1485	2666.13	89.7956
8.33333	2436.47	86.4768	3536.6	113.107	2886.06	98.9528	2685.14	90.5322
8.36667	2453.62	87.1728	3561.63	114.035	2906.51	99.7617	2704.19	91.2716
8.4	2470.83	87.8722	3586.7	114.966	2926.99	100.574	2723.29	92.0149
8.43333	2488.07	88.5746	3611.84	115.902	2947.51	101.39	2742.42	92.7604
8.46667	2505.35	89.2798	3637.01	116.84	2968.08	102.209	2761.59	93.5096
8.5	2522.68	89.9879	3662.23	117.784	2988.69	103.032	2780.82	94.263
8.53333	2540.04	90.6993	3687.51	118.732	3009.34	103.858	2800.08	95.0181
8.56667	2557.43	91.4134	3712.86	119.685	3030.06	104.689	2819.36	95.7769
8.6	2574.88	92.1313	3738.27	120.642	3050.82	105.523	2838.71	96.5399
8.63333	2592.37	92.8516	3763.73	121.603	3071.61	106.36	2858.1	97.3053
8.66667	2609.87	93.5745	3789.25	122.569	3092.44	107.201	2877.52	98.0751
8.7	2627.41	94.3005	3814.81	123.539	3113.34	108.047	2896.97	98.8477
8.73333	2644.98	95.0289	3840.43	124.514	3134.28	108.896	2916.47	99.6234
8.76667	2662.58	95.7602	3866.11	125.493	3155.25	109.748	2936.02	100.404
8.8	2680.22	96.4949	3891.84	126.476	3176.26	110.604	2955.6	101.185
8.83333	2697.89	97.2319	3917.61	127.463	3197.3	111.464	2975.24	101.972
8.86667	2715.6	97.9714	3943.44	128.455	3218.37	112.328	2994.9	102.762
8.9	2733.35	98.7146	3969.32	129.452	3239.49	113.196	3014.61	103.554
8.93333	2751.15	99.4613	3995.25	130.453	3260.65	114.067	3034.34	104.35
8.96667	2768.99	100.211	4021.24	131.458	3281.86	114.943	3054.12	105.15
9	2786.85	100.964	4047.29	132.469	3303.09	115.823	3073.94	105.954
9.03333	2804.74	101.719	4073.39	133.484	3324.36	116.706	3093.79	106.76
9.06667	2822.66	102.477	4099.54	134.503	3345.67	117.593	3113.67	107.569
9.1	2840.62	103.237	4125.73	135.527	3367.04	118.484	3133.57	108.381
9.13333	2858.61	104	4151.97	136.554	3388.42	119.378	3153.51	109.196
9.16667	2876.63	104.767	4178.27	137.588	3409.85	120.277	3173.5	110.015
9.2	2894.68	105.536	4204.62	138.626	3431.32	121.179	3193.52	110.836
9.23333	2912.75	106.309	4231	139.669	3452.85	122.087	3213.57	111.661
9.26667	2930.85	107.084	4257.43	140.716	3474.4	122.999	3233.66	112.491
9.3	2948.99	107.862	4283.9	141.768	3495.98	123.914	3253.79	113.324
9.33333	2967.16	108.643	4310.43	142.825	3517.59	124.833	3273.96	114.161
9.36667	2985.36	109.427	4337.01	143.886	3539.23	125.756	3294.16	115.001
9.4	3003.59	110.215	4363.63	144.952	3560.91	126.683	3314.38	115.844
9.43333	3021.84	111.005	4390.3	146.024	3582.6	127.612	3334.65	116.692
9.46667	3040.12	111.798	4416.96	147.1	3604.34	128.547	3354.93	117.542
9.5	3058.44	112.595	4443.69	148.18	3626.1	129.484	3375.24	118.395
9.53333	3076.77	113.395	4470.45	149.264	3647.9	130.427	3395.58	119.253
9.56667	3095.13	114.198	4497.25	150.355	3669.73	131.374	3415.96	120.115
9.6	3113.52	115.003	4524.09	151.449	3691.59	132.325	3436.36	120.981
9.63333	3131.95	115.813	4550.99	152.55	3713.49	133.28	3456.79	121.851
9.66667	3150.4	116.625	4577.91	153.654	3735.41	134.239	3477.22	122.722
9.7	3168.87	117.441	4604.88	154.765	3757.37	135.202	3497.7	123.599
9.73333	3187.38	118.259	4631.88	155.879	3779.35	136.17	3518.21	124.481
9.76667	3205.89	119.08	4658.94	156.999	3801.38	137.142	3538.74	125.364
9.8	3224.43	119.904	4686.03	158.125	3823.45	138.118	3559.31	126.253
9.83333	3242.99	120.731	4713.15	159.257	3845.55	139.1	3579.9	127.143
9.86667	3261.59	121.561	4740.32	160.392	3867.69	140.086	3600.53	128.039
9.9	3280.21	122.395	4767.5	161.533	3889.86	141.076	3621.18	128.939
9.93333	3298.85	123.232	4794.74	162.679	3912.03	142.069	3641.86	129.843
9.96667	3317.52	124.072	4822.01	163.831	3934.22	143.066	3662.55	130.75
10	3336.21	124.915	4849.32	164.988	3956.44	144.068	3683.24	131.661
10.0333	3354.95	125.761	4876.69	166.149	3978.68	145.074	3704.1	132.582
10.0667	3373.72	126.61	4904.2	167.317	4000.97	146.083	3724.99	133.506
10.1	3392.52	127.46	4931.71	168.489	4023.27	147.094	3745.97	134.435
10.1333	3411.36	128.314	4959.26	169.667	4045.61	148.11	3766.99	135.369
10.1667	3430.21	129.169	4986.84	170.849	4067.95	149.128	3788.03	136.304
10.2	3449.1	130.028	5014.52	172.037	4090.31	150.151	3809.1	137.24
10.2333	3468.05	130.89	5042.26	173.229	4112.74	151.179	3830.26	138.189
10.2667	3487.04	131.755	5070.07	174.428	4135.16	152.207	3851.45	139.14
10.3	3506.03	132.623	5097.95	175.631	4157.61	153.238	3872.63	140.092
10.3333	3525.03	133.493	5125.9	176.845	4180.12	154.274	3893.84	141.048
10.3667	3544.07	134.365	5153.94	178.066	4202.68	155.314	3915.12	142.007
10.4	3563.1	135.24	5181.99	179.291	4225.29	156.357	3936.41	142.97
10.4333	3582.15	136.117	5210.04	180.521	4247.93	157.403	3957.81	143.938
10.4667	3601.22	136.996	5238.16	181.757	4270.56	158.451	3979.23	144.91
10.5	3620.31	137.878	5266.33	182.998	4293.24	159.505	4000.67	145.885
10.5333	3639.41	138.762	5294.56	184.242	4315.96	160.564	4022.13	146.863
10.5667	3658.52	139.647	5322.83	185.493	4338.69	161.625	4043.62	147.846
10.6	3677.64	140.535	5351.11	186.746	4361.43	162.689	4065.15	148.834
10.6333	3696.82	141.426	5379.47	188.006	4384.17	163.755	4086.76	149.825
10.6667	3716.02	142.319	5407.85	189.269	4406.98	164.828	4108.37	150.819
10.7	3735.26	143.216	5436.22	190.537	4429.8	165.904	4130.04	151.815
10.7333	3754.51	144.115	5464.59	191.804	4452.63	166.984	4151.74	152.814
10.7667	3773.78	145.016	5493.01	193.076	4475.52	168.068	4173.49	153.817
10.8	3793.04	145.918	5521.5	194.352	4498.4	169.155	4195.24	154.823
10.8333	3812.32	146.824	5550.04	195.634	4521.33	170.245	4217.06	155.835
10.8667	3831.63	147.732	5578.57	196.92	4544.31	171.338	4238.93	156.852
10.9	3850.97	148.642	5607.2	198.213	4567.31	172.436	4260.86	157.873
10.9333	3870.31	149.554	5635.86	199.508	4590.35	173.538	4282.81	158.895
10.9667	3889.78	150.474	5664.52	200.809	4613.46	174.644	4304.78	159.918
11	3909.25	151.397	5693.17	202.112	4636.59	175.754	4326.78	160.946
11.0333	3928.72	152.322	5721.91	203.425	4659.74	176.868	4348.81	161.978
11.0667	3948.23	153.25	5750.74	204.744	4682.91	177.983	4370.91	163.016
11.1	3967.82	154.184	5779.66	206.069	4706.08	179.102	4393.01	164.057
11.1333	3987.43	155.12	5808.62	207.398	4729.26	180.222	4415.13	165.103
11.1667	4007.01	156.057	5837.68	208.735	4752.48	181.347	4437.32	166.151
11.2	4026.64	156.997	5866.74	210.074	4775.81	182.477	4459.5	167.203
11.2333	4046.31	157.941	5895.85	211.417	4799.14	183.612	4481.69	168.256
11.2667	4066	158.887	5924.95	212.765	4822.48	184.747	4503.89	169.313
11.3	4085.73	159.835	5954.07	214.119	4845.83	185.886	4526.13	170.373
11.3333	4105.47	160.783	5983.26	215.479	4869.27	187.031	4548.39	171.436
11.3667	4125.27	161.735	6012.51	216.842	4892.74	188.177	4570.72	172.502
11.4	4145.1	162.689	6041.79	218.207	4916.22	189.328	4593.09	173.573
11.4333	4165	163.648	6071.17	219.581	4939.71	190.481	4615.5	174.647
11.4667	4184.92	164.61	6100.56	220.956	4963.21	191.637	4637.9	175.721
11.5	4204.9	165.574	6130.09	222.341	4986.73	192.797	4660.34	176.798
11.5333	4224.89	166.541	6159.63	223.731	5010.25	193.957	4682.78	177.877
11.5667	4244.9	167.51	6189.22	225.128	5033.8	195.123	4705.22	178.958
11.6	4264.9	168.481	6218.85	226.53	5057.38	196.29	4727.66	180.043
11.6333	4284.93	169.454	6248.5	227.938	5080.95	197.461	4750.12	181.128
11.6667	4305.02	170.43	6278.28	229.354	5104.59	198.636	4772.59	182.215
11.7	4325.11	171.408	6308.04	230.772	5128.22	199.814	4795.09	183.306
11.7333	4345.22	172.388	6337.81	232.193	5151.84	200.995	4817.59	184.401
11.7667	4365.35	173.368	6367.59	233.62	5175.57	202.18	4840.1	185.497
11.8	4385.53	174.351	6397.35	235.048	5199.28	203.369	4862.63	186.595
11.8333	4405.72	175.336	6427.12	236.483	5223.05	204.561	4885.14	187.696
11.8667	4425.91	176.32	6456.93	237.924	5246.84	205.753	4907.73	188.805
11.9	4446.13	177.307	6486.82	239.371	5270.64	206.948	4930.31	189.915
11.9333	4466.4	178.298	6516.7	240.822	5294.48	208.146	4952.92	191.028
11.9667	4486.69	179.291	6546.63	242.278	5318.33	209.346	4975.56	192.144
12	4506.98	180.288	6576.55	243.738	5342.18	210.549	4998.18	193.264
12.0333	4527.28	181.287	6606.45	245.199	5366.02	211.756	5020.84	194.387
12.0667	4547.59	182.29	6636.46	246.675	5389.86	212.968	5043.47	195.511
12.1	4567.89	183.293	6666.48	248.153	5413.75	214.183	5066.12	196.638
12.1333	4588.23	184.301	6696.54	249.636	5437.61	215.396	5088.75	197.767
12.1667	4608.6	185.312	6726.62	251.127	5461.53	216.612	5111.41	198.899
12.2	4629.03	186.328	6756.67	252.618	5485.55	217.83	5134.15	200.031
12.2333	4649.48	187.349	6786.77	254.115	5509.59	219.049	5156.95	201.171
12.2667	4669.98	188.371	6816.83	255.615	5533.64	220.274	5179.77	202.314
12.3	4690.47	189.396	6846.94	257.122	5557.67	221.502	5202.56	203.46
12.3333	4710.98	190.422	6877.18	258.634	5581.66	222.727	5225.34	204.608
12.3667	4731.55	191.452	6907.41	260.147	5605.7	223.957	5248.19	205.762
12.4	4752.17	192.485	6937.69	261.668	5629.8	225.193	5270.99	206.917
12.4333	4772.77	193.518	6967.93	263.191	5653.97	226.432	5293.83	208.075
12.4667	4793.44	194.557	6998.22	264.723	5678.15	227.678	5316.76	209.237
12.5	4814.13	195.6	7028.5	266.256	5702.45	228.928	5339.66	210.403
12.5333	4834.83	196.647	7058.87	267.795	5726.76	230.183	5362.58	211.572
12.5667	4855.52	197.696	7089.26	269.335	5751.07	231.441	5385.58	212.748
12.6	4876.27	198.751	7119.64	270.878	5775.41	232.701	5408.62	213.93
12.6333	4897.02	199.808	7150.08	272.427	5799.75	233.967	5431.7	215.115
12.6667	4917.76	200.867	7180.54	273.981	5824.09	235.236	5454.82	216.305
12.7	4938.53	201.929	7211.1	275.541	5848.52	236.507	5477.95	217.494
12.7333	4959.3	202.994	7241.65	277.107	5872.9	237.779	5501.05	218.683
12.7667	4980.11	204.062	7272.35	278.681	5897.28	239.054	5524.24	219.88
12.8	5001	205.14	7303.06	280.26	5921.67	240.333	5547.42	221.076
12.8333	5021.91	206.221	7333.92	281.854	5946.07	241.615	5570.66	222.275
12.8667	5042.83	207.305	7364.82	283.449	5970.51	242.899	5594.03	223.488
12.9	5063.76	208.388	7395.72	285.048	5994.97	244.187	5617.41	224.701
12.9333	5084.71	209.475	7426.58	286.65	6019.44	245.479	5640.83	225.918
12.9667	5105.71	210.564	7457.52	288.255	6043.84	246.773	5664.3	227.137
13	5126.75	211.658	7488.45	289.867	6068.26	248.071	5687.76	228.357
13.0333	5147.79	212.754	7519.39	291.481	6092.62	249.368	5711.24	229.579
13.0667	5168.82	213.852	7550.31	293.1	6116.97	250.668	5734.73	230.803
13.1	5189.87	214.951	7581.26	294.722	6141.34	251.972	5758.22	232.032
13.1333	5210.97	216.051	7612.22	296.353	6165.7	253.273	5781.66	233.261
13.1667	5232.09	217.157	7643.2	297.983	6190.37	254.592	5805.15	234.492
13.2	5253.18	218.261	7674.25	299.619	6215.03	255.915	5828.63	235.725
13.2333	5274.29	219.367	7705.4	301.265	6239.82	257.259	5852.09	236.959
13.2667	5295.5	220.479	7736.47	302.905	6264.6	258.607	5875.54	238.192
13.3	5316.75	221.593	7767.59	304.554	6289.4	259.96	5898.96	239.425
13.3333	5337.96	222.708	7798.72	306.209	6314.16	261.312	5922.42	240.657
13.3667	5359.22	223.828	7829.89	307.871	6338.97	262.667	5945.89	241.892
13.4	5380.46	224.951	7861.13	309.537	6363.81	264.03	5969.38	243.129
13.4333	5401.69	226.074	7892.35	311.203	6388.7	265.406	5992.88	244.37
13.4667	5422.91	227.198	7923.65	312.875	6413.65	266.787	6016.38	245.612
13.5	5444.14	228.327	7954.96	314.551	6438.71	268.177	6039.89	246.857
13.5333	5465.49	229.463	7986.3	316.23	6463.86	269.575	6063.36	248.101
13.5667	5486.86	230.599	8017.64	317.914	6489.01	270.98	6086.89	249.349
13.6	5508.21	231.737	8048.97	319.603	6514.23	272.388	6110.42	250.601
13.6333	5529.6	232.878	8080.3	321.296	6539.56	273.801	6133.97	251.856
13.6667	5550.98	234.018	8111.6	322.994	6564.85	275.217	6157.5	253.108
13.7	5572.34	235.162	8142.89	324.696	6590.19	276.639	6180.99	254.364
13.7333	5593.8	236.313	8174.15	326.402	6615.47	278.062	6204.53	255.623
13.7667	5615.27	237.468	8205.43	328.115	6640.77	279.492	6228.09	256.886
13.8	5636.75	238.624	8236.66	329.83	6666.06	280.926	6251.57	258.147
13.8333	5658.24	239.778	8267.94	331.548	6691.48	282.362	6275.34	259.444
13.8667	5679.68	240.935	8299.29	333.275	6716.98	283.803	6299.09	260.745
13.9	5701.14	242.094	8330.56	335.001	6742.51	285.249	6322.88	262.052
13.9333	5722.63	243.254	8361.85	336.735	6768.02	286.7	6346.58	263.355
13.9667	5744.18	244.422	8393.15	338.477	6793.52	288.154	6370.45	264.669
14	5765.76	245.593	8424.47	340.219	6819.04	289.611	6394.37	265.981
14.0333	5787.38	246.768	8455.8	341.965	6844.61	291.074	6418.29	267.294
14.0667	5809.01	247.945	8487.18	343.717	6870.23	292.543	6442.19	268.61
14.1	5830.64	249.122	8518.55	345.475	6895.92	294.013	6466.04	269.924
14.1333	5852.28	250.299	8549.86	347.234	6921.66	295.488	6489.94	271.244
14.1667	5873.94	251.48	8581.15	349.002	6947.41	296.968	6513.8	272.562
14.2	5895.62	252.664	8612.51	350.776	6973.18	298.448	6537.57	273.88
14.2333	5917.28	253.849	8643.95	352.552	6998.96	299.933	6561.38	275.205
14.2667	5938.95	255.037	8675.49	354.336	7024.72	301.42	6585.23	276.53
14.3	5960.63	256.225	8707.03	356.122	7050.51	302.913	6609.06	277.859
14.3333	5982.35	257.415	8738.65	357.912	7076.3	304.41	6632.86	279.186
14.3667	6004.14	258.608	8770.22	359.706	7102.26	305.923	6656.72	280.516
14.4	6026.13	259.814	8801.8	361.506	7128.19	307.438	6680.53	281.845
14.4333	6048.22	261.027	8833.37	363.311	7154.34	308.965	6704.5	283.186
14.4667	6070.31	262.244	8865.09	365.124	7180.48	310.498	6728.45	284.528
14.5	6092.48	263.468	8896.9	366.941	7206.66	312.035	6752.45	285.874
14.5333	6114.67	264.694	8928.76	368.761	7233	313.589	6776.45	287.225
14.5667	6136.85	265.921	8960.62	370.586	7259.3	315.145	6800.5	288.577
14.6	6159.07	267.152	8992.58	372.418	7285.61	316.708	6824.55	289.936
14.6333	6181.27	268.383	9024.59	374.251	7311.85	318.271	6848.62	291.299
14.6667	6203.46	269.617	9056.7	376.093	7338.17	319.836	6872.76	292.665
14.7	6225.64	270.851	9088.79	377.94	7364.52	321.409	6896.91	294.033
14.7333	6247.89	272.09	9120.92	379.787	7390.86	322.983	6921.06	295.402
14.7667	6270.13	273.333	9153.06	381.639	7417.2	324.555	6945.28	296.776
14.8	6292.37	274.577	9185.21	383.499	7443.49	326.131	6969.49	298.154
14.8333	6314.64	275.824	9217.33	385.363	7469.79	327.713	6993.68	299.538
14.8667	6336.91	277.075	9249.47	387.232	7496.08	329.296	7017.84	300.919
14.9	6359.14	278.324	9281.53	389.104	7522.33	330.878	7042.02	302.301
14.9333	6381.35	279.575	9313.57	390.98	7548.6	332.467	7066.24	303.685
14.9667	6403.68	280.83	9345.66	392.863	7574.97	334.061	7090.38	305.067
15	6425.99	282.086	9377.75	394.752	7601.31	335.657	7114.54	306.453
15.0333	6448.31	283.344	9409.99	396.639	7627.66	337.256	7138.64	307.837
15.0667	6470.6	284.603	9442.35	398.531	7654.14	338.866	7162.76	309.226
15.1	6493.04	285.872	9474.79	400.427	7680.58	340.472	7186.86	310.617
15.1333	6515.48	287.141	9507.16	402.327	7707.15	342.099	7210.88	312.005
15.1667	6537.94	288.411	9539.51	404.228	7733.9	343.732	7234.97	313.401
15.2	6560.48	289.686	9571.8	406.131	7760.59	345.366	7259.04	314.8
15.2333	6583.01	290.966	9604.14	408.04	7787.34	347.009	7283.13	316.203
15.2667	6605.55	292.247	9636.47	409.959	7814.1	348.659	7307.21	317.61
15.3	6628.08	293.531	9668.79	411.879	7840.93	350.316	7331.32	319.021
15.3333	6650.58	294.817	9701.43	413.855	7868.02	351.987	7355.4	320.429
15.3667	6673.1	296.106	9733.97	415.836	7895.07	353.663	7379.47	321.841
15.4	6695.59	297.396	9766.65	417.82	7922.18	355.34	7403.47	323.251
15.4333	6718.12	298.691	9799.31	419.802	7949.46	357.034	7427.47	324.662
15.4667	6740.66	299.985	9832.01	421.788	7976.75	358.735	7451.42	326.071
15.5	6763.08	301.276	9864.64	423.777	8004.14	360.445	7475.49	327.49
15.5333	6785.57	302.575	9897.24	425.77	8031.56	362.158	7499.57	328.902
15.5667	6808.04	303.873	9929.75	427.764	8059.04	363.879	7523.63	330.311
15.6	6830.46	305.172	9962.33	429.765	8086.7	365.605	7547.63	331.719
15.6333	6852.94	306.472	9994.91	431.765	8114.46	367.335	7571.67	333.133
15.6667	6875.4	307.774	10027.4	433.771	8142.25	369.07	7595.71	334.552
15.7	6897.88	309.079	10060.2	435.792	8169.98	370.801	7619.73	335.969
15.7333	6920.38	310.384	10092.9	437.818	8197.69	372.535	7643.75	337.387
15.7667	6942.94	311.694	10125.6	439.851	8225.42	374.278	7667.68	338.801
15.8	6965.49	313.003	10158.3	441.89	8253.2	376.025	7691.71	340.224
15.8333	6988.05	314.313	10191.1	443.923	8280.98	377.779	7715.73	341.649
15.8667	7010.63	315.624	10224	445.967	8308.87	379.535	7739.67	343.075
15.9	7033.2	316.934	10257	448.011	8336.72	381.296	7763.62	344.502
15.9333	7055.7	318.245	10289.9	450.055	8364.6	383.054	7787.55	345.929
15.9667	7078.23	319.559	10322.8	452.101	8392.68	384.825	7811.54	347.357
16	7100.7	320.872	10356.1	454.166	8420.86	386.602	7835.59	348.782
16.0333	7123.21	322.188	10389.3	456.235	8449.09	388.381	7859.69	350.211
16.0667	7145.73	323.504	10422.6	458.306	8477.29	390.166	7883.75	351.64
16.1	7168.26	324.826	10455.8	460.386	8505.54	391.958	7907.85	353.07
16.1333	7190.72	326.145	10489.1	462.47	8533.78	393.76	7931.83	354.498
16.1667	7213.16	327.464	10522.3	464.553	8562.02	395.566	7955.8	355.926
16.2	7235.52	328.782	10555.4	466.641	8590.28	397.375	7979.86	357.358
16.2333	7257.88	330.1	10588.5	468.727	8618.46	399.185	8003.86	358.789
16.2667	7280.24	331.419	10621.8	470.817	8646.57	400.999	8027.85	360.223
16.3	7302.68	332.739	10655.2	472.92	8674.7	402.817	8051.8	361.658
16.3333	7325.09	334.062	10688.5	475.026	8702.92	404.641	8075.64	363.089
16.3667	7347.8	335.411	10721.9	477.135	8731.33	406.482	8099.61	364.526
16.4	7370.46	336.759	10755.3	479.24	8759.69	408.325	8123.55	365.96
16.4333	7393.26	338.11	10788.8	481.352	8788.06	410.176	8147.42	367.394
16.4667	7416.03	339.464	10822.5	483.484	8816.59	412.036	8171.24	368.827
16.5	7438.89	340.823	10856.3	485.623	8845.09	413.896	8195.5	370.323
16.5333	7461.99	342.223	10890.2	487.769	8873.52	415.752	8219.76	371.819
16.5667	7485.24	343.627	10924.2	489.917	8901.95	417.617	8243.98	373.31
16.6	7508.53	345.037	10958.1	492.067	8930.4	419.484	8268.05	374.796
16.6333	7531.78	346.447	10992.2	494.218	8958.91	421.364	8292.08	376.284
16.6667	7555.09	347.861	11026.2	496.374	8987.4	423.243	8316.1	377.768
16.7	7578.38	349.28	11060.3	498.538	9015.85	425.123	8340.15	379.252
16.7333	7601.69	350.702	11094.3	500.711	9044.33	427.007	8364.24	380.736
16.7667	7625	352.129	11128.3	502.883	9072.88	428.896	8388.32	382.218
16.8	7648.24	353.553	11162.3	505.062	9101.37	430.789	8412.43	383.702
16.8333	7671.45	354.981	11196.3	507.251	9129.88	432.687	8436.66	385.194
16.8667	7694.75	356.412	11230.3	509.445	9158.36	434.592	8461.21	386.714
16.9	7718.08	357.846	11264.4	511.651	9186.79	436.498	8485.74	388.239
16.9333	7741.37	359.28	11298.5	513.853	9215.14	438.409	8510.19	389.764
16.9667	7764.65	360.714	11332.5	516.063	9243.46	440.323	8534.59	391.289
17	7787.91	362.148	11366.6	518.283	9271.77	442.231	8558.97	392.814
17.0333	7811.15	363.584	11400.7	520.507	9300.07	444.142	8583.29	394.339
17.0667	7834.38	365.023	11434.8	522.74	9328.36	446.058	8607.55	395.863
17.1	7857.65	366.464	11468.9	524.974	9356.64	447.979	8631.79	397.393
17.1333	7880.94	367.904	11502.9	527.206	9384.85	449.906	8656.01	398.918
17.1667	7904.16	369.341	11536.8	529.445	9413.08	451.837	8680.6	400.476
17.2	7927.48	370.781	11570.8	531.683	9441.23	453.772	8705.18	402.036
17.2333	7950.75	372.223	11604.6	533.917	9469.44	455.711	8729.66	403.598
17.2667	7974.18	373.671	11638.4	536.155	9497.68	457.659	8754.24	405.173
17.3	7997.64	375.115	11672.1	538.393	9525.89	459.615	8778.83	406.743
17.3333	8021.09	376.563	11705.8	540.632	9554.11	461.572	8803.35	408.316
17.3667	8044.53	378.012	11739.4	542.883	9582.26	463.524	8827.82	409.888
17.4	8068	379.465	11773.3	545.143	9610.64	465.491	8852.26	411.465
17.4333	8091.4	380.917	11807.1	547.403	9639	467.466	8876.72	413.039
17.4667	8114.83	382.371	11841	549.672	9667.34	469.44	8901.13	414.612
17.5	8138.25	383.826	11874.8	551.946	9695.81	471.413	8925.54	416.182
17.5333	8161.67	385.283	11908.6	554.223	9724.21	473.388	8949.89	417.747
17.5667	8185.16	386.739	11942.3	556.507	9752.58	475.368	8974.15	419.316
17.6	8208.62	388.192	11975.9	558.794	9780.97	477.354	8998.5	420.895
17.6333	8232.05	389.647	12009.7	561.082	9809.33	479.346	9022.74	422.473
17.6667	8255.4	391.103	12043.6	563.368	9837.74	481.341	9046.98	424.038
17.7	8278.75	392.562	12077.4	565.662	9866.15	483.345	9071.17	425.61
17.7333	8302.16	394.023	12111.2	567.95	9894.47	485.349	9095.52	427.196
17.7667	8325.5	395.487	12145	570.242	9922.72	487.355	9120.02	428.799
17.8	8348.85	396.952	12178.6	572.539	9950.99	489.363	9144.4	430.398
17.8333	8372.19	398.414	12212.2	574.841	9979.36	491.369	9168.86	432.003
17.8667	8395.6	399.879	12245.8	577.155	10007.7	493.383	9193.35	433.607
17.9	8418.96	401.342	12279.4	579.472	10036	495.39	9217.76	435.207
17.9333	8442.34	402.801	12313	581.79	10064.2	497.4	9242.2	436.809
17.9667	8465.68	404.261	12346.7	584.115	10092.5	499.417	9266.7	438.407
18	8489	405.724	12380.2	586.437	10120.8	501.433	9291.02	440.003
18.0333	8512.25	407.183	12413.8	588.769	10149	503.456	9315.61	441.608
18.0667	8535.45	408.645	12447.3	591.1	10177.3	505.488	9340.19	443.21
18.1	8558.63	410.11	12480.7	593.437	10205.5	507.522	9364.76	444.819
18.1333	8581.81	411.574	12514.5	595.816	10233.6	509.558	9389.3	446.424
18.1667	8604.97	413.036	12548.4	598.195	10261.7	511.592	9413.88	448.035
18.2	8628.14	414.498	12582.4	600.586	10289.9	513.627	9438.38	449.646
18.2333	8651.28	415.961	12616.6	602.983	10318.3	515.667	9462.92	451.261
18.2667	8674.33	417.425	12650.7	605.383	10346.5	517.709	9487.4	452.875
18.3	8697.31	418.887	12685.1	607.786	10374.9	519.765	9511.95	454.489
18.3333	8720.22	420.349	12719.5	610.196	10403.4	521.818	9536.59	456.106
18.3667	8743.02	421.81	12753.9	612.61	10431.8	523.867	9561.84	457.867
18.4	8765.92	423.27	12788.2	615.017	10460.2	525.919	9586.97	459.62
18.4333	8788.94	424.737	12822.4	617.424	10488.5	527.966	9612.09	461.383
18.4667	8812	426.198	12856.5	619.837	10516.6	530.01	9637.33	463.155
18.5	8835.18	427.669	12890.5	622.257	10545	532.063	9662.48	464.929
18.5333	8858.44	429.141	12924.4	624.667	10573.2	534.119	9687.67	466.703
18.5667	8881.85	430.61	12958.5	627.088	10601.5	536.177	9713	468.475
18.6	8905.34	432.081	12992.6	629.521	10629.6	538.239	9738.31	470.242
18.6333	8928.78	433.549	13026.8	631.954	10657.7	540.306	9763.54	472.009
18.6667	8952.19	435.022	13060.8	634.382	10685.6	542.373	9788.62	473.771
18.7	8975.78	436.502	13094.9	636.817	10713.6	544.447	9813.62	475.535
18.7333	8999.38	437.979	13128.8	639.249	10741.5	546.523	9838.56	477.3
18.7667	9022.95	439.462	13163	641.692	10769.4	548.605	9863.4	479.067
18.8	9046.74	440.95	13197	644.142	10797.5	550.694	9888.24	480.837
18.8333	9070.75	442.455	13231.2	646.605	10825.4	552.786	9913	482.609
18.8667	9094.65	443.956	13265.6	649.078	10853.2	554.879	9937.94	484.399
18.9	9118.48	445.46	13299.9	651.554	10880.9	556.975	9962.79	486.182
18.9333	9142.33	446.973	13334.1	654.036	10908.7	559.067	9987.67	487.968
18.9667	9166.1	448.483	13368.8	656.535	10936.5	561.156	10012.4	489.751
19	9189.85	449.987	13403.4	659.045	10964.1	563.249	10037.2	491.542
19.0333	9213.79	451.498	13438	661.561	10991.7	565.336	10061.9	493.336
19.0667	9237.71	453.008	13472.6	664.089	11019.1	567.429	10086.5	495.131
19.1	9261.61	454.522	13507	666.608	11046.6	569.53	10111.1	496.926
19.1333	9285.82	456.051	13541.4	669.13	11073.9	571.625	10135.8	498.723
19.1667	9310.49	457.666	13575.9	671.654	11101.2	573.725	10160.3	500.52
19.2	9335.15	459.289	13610.3	674.182	11128.5	575.83	10184.9	502.316
19.2333	9359.76	460.913	13644.6	676.708	11156.1	577.945	10209.5	504.115
19.2667	9384.44	462.543	13679	679.235	11183.7	580.061	10234	505.911
19.3	9409.11	464.179	13713.5	681.762	11211.4	582.177	10258.9	507.722
19.3333	9433.79	465.82	13748	684.299	11239	584.295	10283.8	509.534
19.3667	9458.37	467.46	13782.4	686.841	11266.8	586.42	10309	511.355
19.4	9482.88	469.103	13817.2	689.393	11294.6	588.548	10334	513.177
19.4333	9507.37	470.744	13851.9	691.948	11322.4	590.693	10359	514.991
19.4667	9531.78	472.384	13886.7	694.507	11350.2	592.833	10384.1	516.812
19.5	9556.3	474.029	13921.5	697.076	11378.5	595.029	10409	518.632
19.5333	9580.89	475.68	13956.3	699.649	11406.9	597.228	10434.1	520.461
19.5667	9605.45	477.333	13991	702.222	11435.1	599.425	10459.1	522.282
19.6	9629.96	478.985	14026.1	704.803	11463.3	601.631	10484.4	524.103
19.6333	9654.65	480.647	14061.1	707.382	11491.6	603.858	10509.5	525.922
19.6667	9679.44	482.317	14096	709.972	11519.9	606.084	10534.6	527.749
19.7	9704.16	483.985	14131.2	712.558	11548.1	608.315	10559.7	529.577
19.7333	9728.96	485.653	14166.4	715.13	11576.2	610.556	10584.6	531.401
19.7667	9753.6	487.319	14201.7	717.703	11604.3	612.805	10609.7	533.252
19.8	9778.21	488.986	14237	720.278	11632.4	615.056	10635.2	535.136
19.8333	9803.06	490.659	14272.2	722.848	11660.4	617.31	10660.7	537.022
19.8667	9827.91	492.334	14307.4	725.417	11688.3	619.568	10686.1	538.903
19.9	9852.69	494.008	14342.5	727.997	11716.5	621.819	10711.4	540.777
19.9333	9877.46	495.68	14377.7	730.587	11745.2	624.088	10736.7	542.662
19.9667	9902.21	497.35	14413	733.19	11773.7	626.361	10762	544.558
20	9926.86	499.015	14448.2	735.802	11802.2	628.643	10787.2	546.457
20.0333	9951.47	500.677	14483.4	738.42	11830.9	630.946	10812.5	548.358
20.0667	9976.08	502.34	14519	741.062	11859.7	633.257	10837.6	550.265
20.1	10000.6	504.003	14554.4	743.705	11888.4	635.567	10862.8	552.178
20.1333	10025.1	505.668	14589.8	746.353	11917	637.875	10887.8	554.089
20.1667	10049.7	507.338	14625.2	748.992	11945.6	640.191	10913	556.009
20.2	10074.3	509.009	14660.6	751.636	11974.3	642.513	10937.9	557.927
20.2333	10099	510.684	14695.9	754.28	12002.9	644.84	10962.9	559.841
20.2667	10123.8	512.368	14731.7	756.936	12031.7	647.167	10988.3	561.78
20.3	10148.6	514.058	14767.4	759.611	12060.4	649.491	11013.8	563.721
20.3333	10173.3	515.744	14803.1	762.286	12089	651.822	11039.2	565.666
20.3667	10198.3	517.441	14838.8	764.958	12117.5	654.165	11064.4	567.608
20.4	10223.4	519.154	14874.2	767.626	12146	656.504	11089.6	569.56
20.4333	10248.6	520.869	14909.8	770.315	12174.5	658.844	11115	571.52
20.4667	10273.6	522.584	14945.2	772.997	12202.9	661.191	11140.3	573.475
20.5	10298.6	524.292	14980.9	775.68	12231.3	663.55	11165.5	575.432
20.5333	10323.5	526	15016.2	778.355	12259.7	665.919	11190.9	577.39
20.5667	10348.3	527.701	15051.5	781.029	12288	668.294	11216.1	579.348
20.6	10373.1	529.409	15087	783.697	12316.2	670.662	11241.3	581.296
20.6333	10397.7	531.114	15122.4	786.376	12344.4	673.032	11266.5	583.245
20.6667	10422.5	532.822	15157.7	789.066	12372.6	675.419	11291.6	585.186
20.7	10447.1	534.538	15193.7	791.828	12400.8	677.789	11316.7	587.129
20.7333	10471.8	536.255	15229.5	794.584	12429	680.154	11341.7	589.081
20.7667	10496.5	537.974	15265.1	797.338	12457.5	682.545	11366.7	591.031
20.8	10521.1	539.689	15301.2	800.124	12485.8	684.928	11391.5	592.991
20.8333	10546	541.416	15337.1	802.905	12514	687.325	11416.3	594.949
20.8667	10570.9	543.138	15372.9	805.691	12542.5	689.743	11441.4	596.915
20.9	10595.7	544.862	15408.6	808.49	12571.3	692.169	11466.6	598.87
20.9333	10620.6	546.593	15444.2	811.3	12600	694.591	11491.5	600.821
20.9667	10645.4	548.327	15479.7	814.112	12628.7	697.02	11516.5	602.785
21	10670.1	550.06	15515.1	816.929	12657.5	699.454	11541.3	604.751
21.0333	10694.9	551.797	15550.1	819.73	12686.6	701.915	11566.7	606.761
21.0667	10719.7	553.537	15585	822.527	12715.6	704.381	11591.9	608.765
21.1	10744.6	555.269	15620	825.327	12745.2	706.869	11617	610.775
21.1333	10769.6	557.017	15654.9	828.132	12774.7	709.361	11642.4	612.788
21.1667	10794.7	558.775	15689.9	830.925	12804.2	711.856	11667.9	614.814
21.2	10819.8	560.536	15725	833.73	12833.6	714.351	11693.6	616.853
21.2333	10844.8	562.297	15760.7	836.606	12863.1	716.865	11719.5	618.888
21.2667	10869.8	564.064	15796.5	839.487	12892.9	719.391	11745.2	620.926
21.3	10894.8	565.829	15832.2	842.366	12922.6	721.928	11770.9	622.954
21.3333	10919.7	567.597	15867.9	845.257	12952.2	724.457	11796.6	624.984
21.3667	10944.6	569.367	15903.7	848.161	12981.6	726.992	11822.1	627.013
21.4	10969.6	571.141	15939.3	851.063	13010.8	729.53	11847.7	629.053
21.4333	10994.9	572.932	15974.7	853.978	13040	732.072	11873	631.098
21.4667	11020.2	574.724	16010.3	856.892	13068.9	734.607	11898.4	633.142
21.5	11045.3	576.513	16046.2	859.809	13098.1	737.155	11923.7	635.167
21.5333	11070.6	578.306	16082.6	862.737	13127.1	739.701	11948.8	637.177
21.5667	11095.7	580.099	16118.8	865.674	13156	742.257	11973.8	639.197
21.6	11120.9	581.902	16154.9	868.62	13184.9	744.83	11998.6	641.226
21.6333	11146	583.711	16191.1	871.581	13213.7	747.408	12023.2	643.242
21.6667	11171.1	585.521	16228.6	874.742	13242.5	749.995	12048	645.258
21.7	11196.3	587.346	16266	877.913	13271	752.584	12072.6	647.262
21.7333	11221.6	589.173	16303.2	881.079	13299.4	755.168	12097.3	649.271
21.7667	11246.7	591	16340.9	884.262	13327.7	757.758	12122	651.276
21.8	11271.9	592.826	16378.8	887.428	13356.1	760.349	12147	653.28
21.8333	11296.9	594.636	16416.6	890.609	13384.2	762.941	12172.7	655.321
21.8667	11321.9	596.453	16454.3	893.765	13412.1	765.534	12198.5	657.358
21.9	11347	598.267	16492.5	896.939	13439.8	768.12	12224.1	659.405
21.9333	11372	600.08	16530.6	900.109	13467.6	770.719	12250.3	661.472
21.9667	11396.9	601.887	16568.8	903.274	13495.4	773.326	12276.4	663.535
22	11421.6	603.694	16606.7	906.42	13523	775.92	12302.4	665.602
22.0333	11446.3	605.507	16644.6	909.568	13550.9	778.524	12328.4	667.667
22.0667	11471.2	607.326	16682.4	912.72	13579	781.133	12354.3	669.736
22.1	11495.9	609.148	16720.5	915.889	13607	783.745	12380.2	671.818
22.1333	11521	610.979	16758.7	919.053	13634.7	786.351	12405.6	673.881
22.1667	11546	612.807	16796.8	922.222	13662.1	788.929	12431	675.94
22.2	11570.9	614.631	16835.1	925.402	13689.4	791.508	12456.3	677.999
22.2333	11595.9	616.456	16873.6	928.583	13716.6	794.078	12481.5	680.049
22.2667	11621	618.29	16912	931.768	13744	796.676	12507	682.118
22.3	11646	620.118	16950.5	934.947	13771.2	799.267	12533.3	684.291
22.3333	11670.9	621.946	16988.9	938.145	13798.2	801.857	12559.5	686.471
22.3667	11695.7	623.777	17027.2	941.345	13825.5	804.439	12585.6	688.656
22.4	11720.7	625.61	17065.4	944.563	13853.2	807.058	12612.1	690.866
22.4333	11745.7	627.44	17103.6	947.794	13880.8	809.675	12638.4	693.078
22.4667	11770.3	629.257	17141.4	950.999	13908.3	812.315	12664.7	695.301
22.5	11794.8	631.071	17179.2	954.208	13935.7	814.951	12690.9	697.525
22.5333	11819.3	632.89	17216.9	957.418	13962.9	817.596	12717.2	699.75
22.5667	11843.7	634.707	17254.4	960.645	13990.2	820.228	12743.3	701.957
22.6	11868.2	636.519	17292.1	963.875	14017.1	822.846	12769.2	704.167
22.6333	11892.5	638.33	17329.3	967.095	14043.9	825.458	12795.1	706.372
22.6667	11916.6	640.129	17366.8	970.338	14070.7	828.087	12820.8	708.572
22.7	11940.6	641.926	17404.4	973.575	14097.4	830.706	12847	710.792
22.7333	11964.3	643.718	17441.9	976.804	14124	833.332	12873.2	713.02
22.7667	11988.2	645.504	17479.2	980.02	14150.4	835.967	12899.3	715.257
22.8	12011.9	647.295	17516.6	983.25	14177	838.619	12925.4	717.485
22.8333	12035.9	649.099	17553.6	986.496	14203.5	841.273	12951.6	719.722
22.8667	12059.9	650.904	17590.9	989.75	14229.8	843.92	12977.7	721.967
22.9	12083.7	652.7	17628.7	993.047	14256	846.576	13003.6	724.215
22.9333	12107.4	654.49	17666.8	996.326	14281.9	849.215	13029.6	726.464
22.9667	12131.1	656.289	17704.9	999.613	14308.5	851.852	13055	728.693
23	12155.2	658.109	17743	1002.9	14334.6	854.478	13080.5	730.921
23.0333	12179.2	659.917	17780.8	1006.19	14360.7	857.126	13105.9	733.163
23.0667	12203.1	661.725	17818.5	1009.5	14387.3	859.816	13131.4	735.403
23.1	12227	663.514	17856.2	1012.82	14413.7	862.526	13157.3	737.654
23.1333	12251	665.315	17893.8	1016.14	14440.1	865.246	13183.3	739.9
23.1667	12275.1	667.116	17931.2	1019.48	14466.5	867.951	13209.1	742.129
23.2	12299.2	668.923	17968.3	1022.82	14492.5	870.655	13235.1	744.372
23.2333	12323.2	670.739	18005	1026.15	14518.8	873.349	13261	746.625
23.2667	12347.1	672.558	18041.2	1029.48	14545.2	876.04	13286.8	748.869
23.3	12370.8	674.383	18077.5	1032.82	14571.4	878.741	13312.4	751.077
23.3333	12394.4	676.196	18113.6	1036.17	14597.3	881.417	13338	753.271
23.3667	12418.3	678.029	18149.7	1039.5	14622.9	884.092	13364.2	755.544
23.4	12441.8	679.848	18185.6	1042.85	14649	886.798	13390.3	757.831
23.4333	12465.2	681.664	18221.3	1046.19	14675	889.476	13416.6	760.113
23.4667	12488.9	683.515	18258.2	1049.62	14700.6	892.137	13442.9	762.388
23.5	12512.4	685.367	18295.4	1053.06	14726.1	894.813	13469.2	764.648
23.5333	12536.7	687.316	18332.4	1056.52	14751.5	897.509	13495.9	766.946
23.5667	12561	689.275	18369.3	1059.99	14778	900.295	13522.4	769.242
23.6	12585.2	691.23	18406.1	1063.49	14804.5	903.079	13548.9	771.552
23.6333	12610.3	693.195	18442.6	1066.96	14831.3	905.848	13575.1	773.858
23.6667	12635.2	695.148	18478.7	1070.42	14858.1	908.641	13601.4	776.168
23.7	12660	697.105	18514.8	1073.88	14884.7	911.443	13628.3	778.533
23.7333	12684.8	699.067	18550.7	1077.36	14912.6	914.273	13654.9	780.901
23.7667	12709.6	701.038	18586.3	1080.83	14941.2	917.114	13681.7	783.261
23.8	12734.3	703.007	18621.6	1084.32	14969.5	919.945	13708	785.595
23.8333	12758.9	704.989	18657.1	1087.82	14997.6	922.761	13734.3	787.946
23.8667	12783.6	706.969	18692.2	1091.29	15025.6	925.597	13760.5	790.288
23.9	12808.1	708.948	18727.8	1094.78	15053.5	928.434	13786.6	792.597
23.9333	12832.5	710.925	18763.3	1098.28	15081	931.254	13812.7	794.902
23.9667	12856.9	712.901	18798.9	1101.79	15108.5	934.088	13838.5	797.2
24	12881.3	714.878	18834.7	1105.29	15135.9	936.92	13864.2	799.509
24.0333	12905.7	716.841	18870.2	1108.78	15163	939.758	13890.5	801.838
24.0667	12930	718.8	18906	1112.31	15189.8	942.591	13916.8	804.179
24.1	12954.4	720.763	18942	1115.81	15216.3	945.435	13943	806.525
24.1333	12978.8	722.736	18977.5	1119.3	15242.7	948.294	13969.1	808.871
24.1667	13002.9	724.709	19012.7	1122.81	15269.7	951.254	13995	811.226
24.2	13027.2	726.694	19047.2	1126.28	15297	954.234	14020.9	813.596
24.2333	13051.4	728.673	19081.3	1129.76	15324.1	957.225	14046.5	815.969
24.2667	13075.6	730.633	19115.7	1133.26	15350.7	960.187	14072.9	818.405
24.3	13099.6	732.589	19149.7	1136.74	15377.2	963.182	14098.9	820.831
24.3333	13123.5	734.552	19183.5	1140.2	15403.7	966.161	14125	823.281
24.3667	13147.1	736.512	19217.4	1143.64	15430.1	969.13	14151	825.747
24.4	13170.7	738.48	19251.6	1147.09	15456.4	972.088	14176.8	828.224
24.4333	13194.4	740.44	19285.6	1150.56	15482.4	975.058	14202.9	830.697
24.4667	13218.1	742.396	19319.8	1154.02	15508.8	978.025	14229	833.132
24.5	13241.5	744.322	19353.4	1157.48	15535	980.988	14254.7	835.566
24.5333	13264.7	746.228	19387.9	1160.95	15560.9	983.953	14280.3	838.018
24.5667	13287.9	748.145	19422.7	1164.42	15586.7	986.936	14305.5	840.431
24.6	13310.5	750.034	19458.4	1167.94	15612.2	989.93	14330.9	842.834
24.6333	13333.3	751.93	19494.2	1171.45	15637.5	992.914	14356.3	845.249
24.6667	13355.5	753.794	19530	1174.94	15662.7	995.909	14382.2	847.696
24.7	13377.7	755.676	19565.3	1178.38	15688.1	998.918	14407.7	850.115
24.7333	13399.7	757.551	19600.6	1181.84	15713.2	1001.93	14432.9	852.53
24.7667	13421.5	759.443	19636.8	1185.34	15737.9	1004.94	14457.8	854.928
24.8	13443.1	761.308	19673.1	1188.85	15762.8	1007.97	14482	857.267
24.8333	13464.3	763.151	19709.4	1192.35	15786.9	1010.96	14506.1	859.618
24.8667	13485.5	764.989	19745.5	1195.84	15810.6	1013.93	14529.8	861.937
24.9	13506.2	766.806	19781	1199.34	15834.4	1016.9	14553.2	864.243
24.9333	13527	768.615	19816.2	1202.84	15858.1	1019.88	14576.5	866.559
24.9667	13548.5	770.493	19851.2	1206.34	15882	1022.89	14600	868.857
25	13569.6	772.319	19886.2	1209.83	15905.6	1025.91	14623.3	871.172
25.0333	13591.2	774.177	19920.9	1213.29	15930	1028.92	14646.3	873.483
25.0667	13613.7	776.156	19955.4	1216.77	15953.9	1031.9	14669.3	875.82
25.1	13636.3	778.134	19989.8	1220.25	15978.5	1034.89	14692.4	878.151
25.1333	13659.3	780.119	20024	1223.78	16002.6	1037.75	14715.4	880.42
25.1667	13682.6	782.115	20057.8	1227.25	16026.7	1040.62	14739.7	882.717
25.2	13705.8	784.102	20091.4	1230.73	16050.6	1043.5	14764.1	884.977
25.2333	13728.8	786.082	20125	1234.25	16075.3	1046.38	14788.6	887.23
25.2667	13751.6	788.062	20158.9	1237.77	16100	1049.21	14813.1	889.499
25.3	13774.6	790.036	20193.2	1241.26	16124.7	1052.05	14837.2	891.76
25.3333	13797.6	791.988	20227.5	1244.79	16149.2	1054.91	14861.1	894.024
25.3667	13820.4	793.929	20261.4	1248.3	16173.9	1057.78	14884.9	896.27
25.4	13843.9	795.887	20294.8	1251.83	16198.6	1060.64	14908.2	898.493
25.4333	13867.1	797.836	20327.9	1255.38	16223.2	1063.53	14931.4	900.693
25.4667	13890	799.766	20360.8	1258.9	16247.1	1066.38	14954	902.859
25.5	13912.6	801.686	20392.9	1262.38	16270.7	1069.23	14976.4	905.022
25.5333	13934.9	803.603	20424.5	1265.87	16294.7	1072.1	14998.6	907.185
25.5667	13957.2	805.528	20455.8	1269.33	16318.9	1074.98	15020.9	909.339
25.6	13979.1	807.451	20486.8	1272.79	16342.7	1077.88	15043	911.511
25.6333	14000.8	809.367	20517.6	1276.26	16366.3	1080.8	15065.1	913.664
25.6667	14022.5	811.276	20548	1279.74	16389.6	1083.69	15086.9	915.828
25.7	14044.1	813.165	20577.8	1283.12	16412.8	1086.54	15108.9	917.984
25.7333	14065.6	815.039	20607.9	1286.46	16435.8	1089.43	15130.6	920.134
25.7667	14087.5	816.928	20637.4	1289.82	16458.7	1092.27	15152.3	922.28
25.8	14109.2	818.811	20668.5	1293.35	16481.5	1095.13	15173.6	924.42
25.8333	14130.6	820.669	20699.8	1296.86	16503.9	1098.01	15197.6	926.73
25.8667	14151.6	822.519	20731.9	1300.42	16526.6	1100.88	15221.4	929.004
25.9	14172.2	824.348	20764	1304.03	16548.8	1103.69	15244.9	931.286
25.9333	14192.4	826.141	20797.7	1307.67	16572.8	1106.61	15268.1	933.574
25.9667	14212.6	827.939	20831.2	1311.36	16595.4	1109.42	15290.9	935.856
26	14232.6	829.732	20864.6	1315.04	16617.4	1112.25	15313.5	938.15
26.0333	14252.1	831.519	20898.3	1318.73	16638.6	1115	15336.1	940.425
26.0667	14271.2	833.301	20931.3	1322.4	16662.2	1118.09	15359.1	942.724
26.1	14290.9	835.103	20964.1	1326.04	16685.2	1121.12	15381.7	945.019
26.1333	14310.3	836.857	20997.2	1329.65	16708.4	1124.18	15404	947.322
26.1667	14331.1	838.706	21029.9	1333.29	16731.2	1127.21	15426.8	949.626
26.2	14352.2	840.565	21062.3	1336.96	16753.8	1130.2	15449.2	951.92
26.2333	14373.3	842.398	21094.3	1340.62	16777.9	1133.21	15472.5	954.274
26.2667	14395.8	844.383	21126.1	1344.33	16801.7	1136.23	15495.5	956.602
26.3	14418.1	846.347	21157.5	1348.09	16824.7	1139.21	15518.6	958.913
26.3333	14440.6	848.288	21189	1351.79	16847.3	1142.19	15541.5	961.212
26.3667	14463	850.24	21219.9	1355.49	16869.6	1145.1	15563.8	963.494
26.4	14485	852.184	21250.5	1359.22	16891.4	1148.01	15586.9	965.733
26.4333	14506.6	854.109	21280.2	1362.98	16913.8	1150.92	15610	967.941
26.4667	14528.2	856.004	21309.8	1366.66	16936.7	1153.84	15632.3	970.107
26.5	14549.4	857.89	21339.5	1370.25	16960	1156.71	15654.9	972.235
26.5333	14570.3	859.778	21369	1373.79	16982.7	1159.57	15677.3	974.374
26.5667	14591	861.672	21398.7	1377.32	17006	1162.45	15699.6	976.469
26.6	14611.6	863.576	21427.5	1380.72	17030.1	1165.39	15721.5	978.542
26.6333	14633.1	865.564	21455.9	1384.15	17053.7	1168.32	15745	980.671
26.6667	14654.3	867.534	21483.8	1387.6	17079.6	1171.39	15768.2	982.797
26.7	14675.8	869.524	21511.7	1391.02	17105.7	1174.45	15791	984.909
26.7333	14696.8	871.489	21539.1	1394.37	17130.9	1177.46	15813.7	987.032
26.7667	14717.5	873.432	21566.9	1397.65	17155.6	1180.45	15836.2	989.152
26.8	14738.5	875.37	21593.6	1400.87	17181.7	1183.57	15859.1	991.21
26.8333	14759.1	877.295	21619.5	1404.02	17207.7	1186.61	15882.3	993.27
26.8667	14779.4	879.216	21646.2	1407.2	17233.2	1189.62	15905.6	995.294
26.9	14799.2	881.139	21672.2	1410.35	17258.3	1192.62	15928.9	997.304
26.9333	14818.1	883.015	21701.2	1413.87	17284.4	1195.72	15952	999.303
26.9667	14837.5	884.891	21730.4	1417.34	17310.4	1198.82	15975.7	1001.33
27	14856.7	886.757	21758.2	1420.68	17336.6	1201.94	15999.1	1003.34
27.0333	14875.7	888.629	21784.9	1423.93	17361.8	1205.02	16023.9	1005.38
27.0667	14894	890.425	21810.9	1427.16	17386.8	1208.09	16048.5	1007.43
27.1	14912.9	892.247	21836.7	1430.42	17412.3	1211.16	16073	1009.48
27.1333	14931.4	894.063	21861.9	1433.69	17437.8	1214.23	16098.9	1011.61
27.1667	14950.2	895.884	21886.6	1437	17462.7	1217.31	16124.9	1013.71
27.2	14968.7	897.693	21910.5	1440.34	17486.9	1220.36	16151	1015.82
27.2333	14988.8	899.529	21933.4	1443.65	17511	1223.36	16177.4	1017.9
27.2667	15009	901.359	21956.1	1446.92	17534.5	1226.38	16203.7	1019.99
27.3	15028.9	903.18	21977.6	1450.13	17557.6	1229.39	16229.8	1022.1
27.3333	15048.3	904.968	21998.5	1453.25	17579.8	1232.37	16255.4	1024.13
27.3667	15067.6	906.793	22018.3	1456.33	17601.7	1235.39	16280.6	1026.13
27.4	15086.9	908.6	22039.8	1459.53	17622.3	1238.36	16305.5	1028.11
27.4333	15105.4	910.4	22061	1462.68	17643.9	1241.35	16330.1	1030.09
27.4667	15123.8	912.204	22080.6	1465.75	17666.3	1244.23	16354.6	1032.09
27.5	15141.6	913.982	22100.7	1468.84	17687.9	1247.15	16378.6	1034.05
27.5333	15158.6	915.748	22120	1471.88	17710.6	1250.09	16402.4	1035.98
27.5667	15175.1	917.489	22140.1	1474.86	17732.8	1253.01	16425.6	1037.82
27.6	15191	919.234	22159.8	1477.88	17754.4	1255.94	16448.2	1039.65
27.6333	15206.6	920.99	22178.3	1480.83	17775.3	1258.87	16470.3	1041.47
27.6667	15223.5	922.875	22194.7	1483.71	17795.5	1261.8	16491.5	1043.28
27.7	15240.2	924.797	22209.5	1486.51	17815.5	1264.7	16511.5	1044.96
27.7333	15255.7	926.696	22224.2	1489.31	17834.9	1267.6	16530.5	1046.57
27.7667	15272.2	928.65	22237.1	1491.92	17853.2	1270.51	16548.7	1048.12
27.8	15287.6	930.557	22251.2	1494.26	17870.1	1273.31	16566.2	1049.67
27.8333	15302.3	932.448	22263.8	1496.55	17885.8	1276.04	16583.7	1051.21
27.8667	15316.4	934.347	22274.6	1498.67	17900.9	1278.81	16599.9	1052.65
27.9	15329.8	936.233	22281.9	1500.56	17917.1	1281.63	16615.3	1054.08
27.9333	15342.4	938.108	22290	1502.44	17937.5	1284.92	16631.3	1055.49
27.9667	15354.6	939.945	22299	1504.21	17957	1288.23	16646.6	1056.85
28	15369.7	941.954	22309.8	1505.9	17976.3	1291.58	16661.3	1058.19
28.0333	15386.3	943.97	22318.8	1507.41	17995.7	1294.92	16678.5	1059.74
28.0667	15402.7	945.937	22326.4	1508.83	18014.5	1298.27	16694.9	1061.32
28.1	15419	947.884	22334.8	1510.23	18034.1	1301.49	16710.8	1062.91
28.1333	15435.2	949.692	22344	1511.38	18052.4	1304.7	16725.7	1064.43
28.1667	15451.7	951.396	22351.3	1512.32	18070.1	1307.94	16740.1	1065.96
28.2	15468.5	953.092	22356.9	1513.05	18086.9	1311.21	16759.8	1068.27
28.2333	15485.2	954.725	22362.2	1513.61	18102.6	1314.41	16778.7	1070.51
28.2667	15501.7	956.314	22366.2	1514.11	18119.9	1317.73	16797.1	1072.73
28.3	15517.6	957.933	22367.4	1514.41	18136	1321	16814	1074.87
28.3333	15532.5	959.49	22367.7	1514.52	18155.5	1324.59	16833	1076.96
28.3667	15546.5	961.032	22365.1	1514.2	18176.7	1328.21	16851.2	1079.05
28.4	15560	962.57	22361.1	1513.71	18197.1	1331.74	16868.1	1081.01
28.4333	15571.9	964.037	22362.2	1513.22	18217	1335.24	16884.3	1082.96
28.4667	15584.9	965.484	22381.9	1516.64	18234.6	1338.68	16900.7	1084.93
28.5	15601.4	967.071	22400	1520.1	18260.4	1342.43	16915.8	1086.91
28.5333	15616.7	968.626	22417.6	1523.66	18285.9	1346.05	16929.3	1088.81
28.5667	15631.3	970.164	22434.7	1527.05	18311.3	1349.69	16943	1090.65
28.6	15645.2	971.639	22451.9	1530.3	18336.5	1353.17	16955.1	1092.33
28.6333	15658.1	973.082	22469.6	1533.4	18361.5	1356.57	16965.5	1093.95
28.6667	15671	974.399	22485.6	1536.51	18386.2	1359.95	16974.7	1095.64
28.7	15683.2	975.695	22507.2	1540.11	18409.6	1363.35	16983.1	1097.41
28.7333	15697.1	976.961	22535.2	1543.97	18431.7	1366.8	16989.7	1099.1
28.7667	15710.2	978.209	22560.6	1547.62	18451.7	1370.06	16994.2	1100.76
28.8	15721.3	979.273	22585.2	1551.35	18473.6	1373.34	16996	1102.34
28.8333	15733.4	980.25	22608.3	1555.1	18494.6	1376.63	16995.2	1103.94
28.8667	15744.5	981.215	22630.8	1558.87	18514.3	1380.03	16997.9	1105.85
28.9	15754.5	982.087	22651.9	1562.69	18534.1	1383.32	17007.9	1108.07
28.9333	15763.9	982.725	22669.8	1566.51	18554.3	1386.51	17018.4	1110.28
28.9667	15778.8	983.907	22683.3	1570.17	18576	1389.65	17025.6	1112.26
29	15793.4	985.026	22695.1	1573.68	18597.7	1392.73	17031.1	1114.11
29.0333	15813.4	986.322	22717.3	1577.53	18616.8	1395.48	17036.6	1115.89
29.0667	15832.4	987.563	22737.9	1581.39	18647.5	1399.75	17046	1118.1
29.1	15850.4	988.699	22755.8	1585.17	18675.7	1403.92	17058.7	1120.2
29.1333	15865.9	989.627	22775	1588.93	18702.1	1408.15	17069.9	1122.13
29.1667	15880.1	990.502	22793.1	1592.98	18729.6	1412.31	17078.1	1123.92
29.2	15892.5	991.239	22815.2	1597.33	18755.8	1416.56	17084	1125.72
29.2333	15902.5	991.851	22828.5	1600.98	18781.2	1421.02	17102.1	1128.15
29.2667	15910.1	992.265	22838.7	1604.76	18805.4	1425.66	17119.6	1130.43
29.3	15913.5	992.395	22856.6	1608.64	18826.5	1430.02	17145	1133.37
29.3333	15919.6	992.682	22871.3	1612.53	18849.8	1433.71	17167.9	1136.19
29.3667	15922.3	992.658	22895.8	1616.37	18874.1	1437.26	17188.5	1139.03
29.4	15922.2	992.228	22914.6	1619.78	18894.2	1440.82	17210.6	1141.94
29.4333	15917.2	991.455	22946.2	1623.1	18917.9	1444.42	17237	1144.93
29.4667	15916.3	990.805	22972.1	1626.04	18940.8	1448.17	17262	1147.82
29.5	15910.1	989.692	22994.4	1628.81	18958.3	1451.57	17283.7	1150.84
29.5333	15910.1	988.82	23013.3	1631.64	18966.6	1454.48	17304.4	1153.49
29.5667	15927	988.82	23029.9	1634.43	18968	1457.01	17324.5	1155.94
29.6	15941	988.551	23048.8	1637.13	18978	1459.99	17340.6	1158.16
29.6333	15943	987.141	23062.1	1639.64	18980.7	1462.94	17359.1	1160.26
29.6667	15949.4	985.082	23079.8	1642.05	18975.9	1465.81	17370.4	1161.72
29.7	15947.5	982.017	23108.1	1643.12	18970.4	1468.27	17376.3	1163.01
29.7333	15976.8	984.073	23130	1643.63	18991.8	1471.03	17387.9	1163.52
29.7667	16007.5	986.249	23144.3	1643.09	19006.2	1473.2	17391.1	1163.43
29.8	16039.1	988.548	23156.2	1642.09	19023.8	1474.75	17384.1	1162.7
29.8333	16069.8	990.752	23153.8	1639.81	19033.1	1475.83	17371.3	1160.26
29.8667	16099.5	993.183	23123.9	1633.87	19020	1474.56	17331.7	1156.13
29.9	16134.2	995.902	23192	1640.48	18976.7	1468.71	17334.9	1157.61
29.9333	16162.9	998.699	23246.8	1645.19	18858.5	1454.66	17304.3	1157.8
29.9667	16193.5	1001.91	23319.7	1651.5	18847	1461.39	17285.5	1156.5

## Sheet: Figure 5a
Figure 5a
midgut infection		heavy	intermediate	weak	not infected	total infected	Total flies
Day 3	WT	9	6	3	3	18	21
	KO	8	9	3	1	20	21
	AB7	10	4	0	7	14	21
	AB8	7	7	4	3	18	21
Day 7	WT	4	4	1	11	9	20
	KO	2	4	2	12	8	20
	AB7	5	1	3	11	9	20
	AB8	2	3	5	10	10	20
Day 14	WT	13	5	0	18	18	36
	KO	10	2	1	24	13	37
	AB1	19	0	0	22	19	41
	AB2	12	1	2	23	15	38

## Sheet: Figure 5b
Figure 5b
PV infection		heavy	intermediate	weak	not infected	total infected	Total flies
Day 14	WT	9	2	0	2	11	13
	KO	0	0	0	10	0	10
	AB1	19	0	0	0	19	19
	AB2	7	0	3	2	10	12

[truncated: 8 more sheets: Figure 5c, Figure 6c + Sup Figure 5, Figure 6d, Sup Figure 1, Sup Figure 2h, Sup Figure 2i, Sup Figure 3a, Sup Figure 3b]
